# Supplementary material for: Investigating the causal role of cellular senescence-related genes in preeclampsia: a multi-omics Mendelian randomization study with differential expression analysis
Source: Front Endocrinol (Lausanne). 2025 Oct 27;16:1661666. doi: 10.3389/fendo.2025.1661666 (PMC12597756; doi:10.3389/fendo.2025.1661666)
Supplement: Supplementary file 5 [file Table1.xlsx]

## Sheet: Table S1
Tables S1. Detailed information for all the datasets used in this study
Trait	GWAS ID/PMID	Download
Genes associated with cell senescence	37933854
Preeclampsia	GCST012879	https://www.ebi.ac.uk/gwas/studies/GCST012879
Preeclampsia	ieu-b-4965	https://opengwas.io/datasets/ieu-b-4965
Blood eQTL summary data	34475573	https://molgenis26.gcc.rug.nl/downloads/eqtlgen/cis-eqtl/2019-12-11-cis-eQTLsFDR-ProbeLevel-CohortInfoRemoved-BonferroniAdded.txt.gz
Blood mQTL summary data	29500431	https://yanglab.westlake.edu.cn/data/SMR/LBC_BSGS_meta.tar.gz
Blood pQTL summary data	34648354	https://www.synapse.org/Synapse:syn51761394/files/

## Sheet: Table S2
Tables S2. Finngen R10 O15 Preeclampsia Cohort eQTLs-GWAS SMR Analysis Results
SYMBOL	Gene	topSNP	p_SMR	p_SMR_multi	p_HEIDI	fdr_SMR	OR_SMR	95% CI_SMR
WNT16	ENSG00000002745	rs6951173	0.0322977	0.0801204	0.0769484	0.610323206124853	2.014	1.061 - 3.825
MAD1L1	ENSG00000002822	rs34021847	0.740499	0.378424	0.880309	0.970661040173652	0.978	0.854 - 1.118
KDM1A	ENSG00000004487	rs67056484	0.313447	0.488026	0.722164	0.856722884681732	1.125	0.894 - 1.416
MEOX1	ENSG00000005102	rs62078582	0.482587	0.141222	0.556358	0.910078154916067	0.964	0.869 - 1.069
MAP3K14	ENSG00000006062	rs4792847	0.0336824	0.0336824	0.7983	0.611015888112773	0.594	0.367 - 0.961
GGCT	ENSG00000006625	rs4270	0.0201965	0.0428499	0.0431179	0.570246320856643	1.135	1.02 - 1.262
MATK	ENSG00000007264	rs8109446	0.992115	0.846849	0.280478	0.99895846816609	1.002	0.732 - 1.371
PSMB1	ENSG00000008018	rs4710839	0.640192	0.127379	0.00416767	0.951343405356131	0.977	0.884 - 1.079
NADK	ENSG00000008130	rs12137617	0.805143	0.731023	0.287453	0.982028894514833	1.042	0.753 - 1.441
SPAG9	ENSG00000008294	rs8125	0.147153	0.270211	0.518456	0.784846360209956	0.82	0.626 - 1.073
ELOA	ENSG00000011007	rs658387	0.987012	0.445768	0.236847	0.998617594046008	0.999	0.928 - 1.076
PIK3C2A	ENSG00000011405	rs511119	0.448567	0.040819	0.411875	0.90486911131471	0.974	0.91 - 1.043
BRCA1	ENSG00000012048	rs34766339	0.657261	0.30721	0.48272	0.953816595360444	0.971	0.854 - 1.104
ERCC1	ENSG00000012061	rs58106854	0.196498	0.502975	0.753819	0.81301391541502	0.929	0.831 - 1.039
MVP	ENSG00000013364	rs10204	0.920268	0.410384	0.364402	0.989953068681991	1.009	0.851 - 1.196
TACC3	ENSG00000013810	rs1794002	0.831705	0.633923	0.0453199	0.984269492097929	1.006	0.952 - 1.063
MDH1	ENSG00000014641	rs262489	0.349036	0.63311	0.831767	0.871459116820203	1.114	0.889 - 1.396
ZMYND11	ENSG00000015171	rs9419461	0.53749	0.533883	0.607628	0.926279549156626	0.83	0.459 - 1.501
NCAPH2	ENSG00000025770	rs470120	0.835074	0.393125	0.95162	0.9842954660536	0.95	0.587 - 1.538
PRKCH	ENSG00000027075	rs767755	0.379403	0.172388	0.395303	0.881575893602888	0.791	0.469 - 1.334
TBPL1	ENSG00000028839	rs228867	0.992827	0.82148	0.804684	0.99895846816609	0.999	0.86 - 1.161
GRN	ENSG00000030582	rs114641762	0.228215	0.344558	0.882254	0.839164765081967	0.908	0.775 - 1.063
MAP2K3	ENSG00000034152	rs8074866	0.988748	0.988748	0.217381	0.998905156318363	0.996	0.566 - 1.752
NSUN2	ENSG00000037474	rs2303711	0.00463945	0.0287149	0.455549	0.440601818840909	0.932	0.888 - 0.979
VCAN	ENSG00000038427	rs309560	0.753789	0.747646	0.449417	0.973694253377211	0.91	0.505 - 1.639
CDH1	ENSG00000039068	rs11642362	0.731659	0.071925	0.13116	0.968314746309854	0.975	0.842 - 1.129
HSPA5	ENSG00000044574	rs2416962	0.0588839	0.156123	0.0294308	0.677341945179487	0.772	0.59 - 1.01
TPR	ENSG00000047410	rs3736597	0.798863	0.261498	0.542311	0.981140486385674	0.979	0.835 - 1.149
USP28	ENSG00000048028	rs73004065	0.154247	0.066856	0.991458	0.787866583810143	1.387	0.884 - 2.177
RRM2B	ENSG00000048392	rs2853231	0.369462	0.225312	0.377879	0.880335681932646	1.098	0.896 - 1.345
LIMA1	ENSG00000050405	rs6580741	0.378016	0.0537287	0.177819	0.881575893602888	0.954	0.858 - 1.06
MAPK9	ENSG00000050748	rs6601106	0.0375524	0.0345184	0.401895	0.631950609196142	0.869	0.761 - 0.992
ARID4B	ENSG00000054267	rs72756074	0.973556	0.818795	0.189643	0.997507665511616	0.992	0.636 - 1.55
EIF2AK2	ENSG00000055332	rs1127906	0.884909	0.476403	0.770375	0.984598990887867	0.985	0.801 - 1.212
ATG5	ENSG00000057663	rs74525730	0.429226	0.429226	0.394266	0.899424859628987	1.334	0.653 - 2.727
HDAC7	ENSG00000061273	rs11837686	0.749094	0.0635266	0.745374	0.97276111336797	0.942	0.655 - 1.356
HIPK2	ENSG00000064393	rs28469460	0.678375	0.098443	0.0725831	0.959444239974779	0.899	0.542 - 1.489
MYLK	ENSG00000065534	rs56193997	0.202884	0.155312	0.332328	0.818948881177977	1.248	0.887 - 1.756
ME1	ENSG00000065833	rs2022265	0.0269328	0.305666	0.167942	0.601276018623088	1.574	1.053 - 2.352
MTHFD2	ENSG00000065911	rs1667600	0.237405	0.215258	0.0531318	0.840452300985663	1.126	0.925 - 1.371
PPP2R5A	ENSG00000066027	rs17018853	0.840162	0.727696	0.015048	0.984598990887867	0.996	0.953 - 1.04
SMARCD1	ENSG00000066117	rs10875995	0.817272	0.755091	0.478291	0.983495523535245	0.967	0.727 - 1.287
KDM4A	ENSG00000066135	rs71636604	0.793328	0.793328	0.560985	0.980626940750945	1.095	0.554 - 2.164
SPI1	ENSG00000066336	rs11570034	0.0296858	0.0208852	0.793722	0.606272500636364	1.128	1.012 - 1.258
FGFR2	ENSG00000066468	rs1896422	0.326773	0.0523355	0.00467221	0.858576870181576	1.042	0.96 - 1.13
TP53BP1	ENSG00000067369	rs690170	0.169918	0.169918	0.856104	0.794934099880846	0.394	0.104 - 1.489
SYT1	ENSG00000067715	rs67167203	0.358887	0.243025	0.0484848	0.87579807071806	0.869	0.644 - 1.173
HDAC4	ENSG00000068024	rs79040455	0.587409	0.785777	0.378869	0.936748665974473	1.034	0.915 - 1.169
RASSF1	ENSG00000068028	rs2071203	0.154008	0.502115	0.341923	0.787866583810143	0.889	0.757 - 1.045
MEF2A	ENSG00000068305	rs8026614	0.434868	0.813184	0.569223	0.902127724904215	0.918	0.74 - 1.138
SIRT2	ENSG00000068903	rs2015	0.522001	0.905154	0.820817	0.921349943881904	0.864	0.551 - 1.353
BCL3	ENSG00000069399	rs1531517	0.184876	0.184876	0.147455	0.804117301356965	0.605	0.288 - 1.271
NEDD4	ENSG00000069869	rs28523546	0.000660263	0.0252731	0.814083	0.252848482753659	0.825	0.738 - 0.922
WIPI1	ENSG00000070540	rs28449485	0.52949	0.632369	0.300817	0.924367483344452	1.026	0.947 - 1.112
SREBF1	ENSG00000072310	rs9891957	0.806497	0.734696	0.941967	0.982028894514833	0.988	0.895 - 1.09
TP63	ENSG00000073282	rs16864619	0.0274178	0.137182	0.154956	0.601276018623088	1.583	1.052 - 2.382
PTGS2	ENSG00000073756	rs689470	0.373325	0.724512	0.989749	0.88140578572715	0.932	0.799 - 1.088
NUAK1	ENSG00000074590	rs12318540	0.419865	0.907971	0.0658841	0.895221984995252	1.068	0.911 - 1.252
ENO1	ENSG00000074800	rs914994	0.149996	0.653867	0.950713	0.785202583515755	0.912	0.804 - 1.034
FSCN1	ENSG00000075618	rs4415230	0.608602	0.597004	0.360532	0.939817286237361	0.965	0.841 - 1.107
RAP1GAP	ENSG00000076864	rs17423390	0.963764	0.825743	0.421241	0.995770581648901	1.001	0.954 - 1.05
RARB	ENSG00000077092	rs4256092	0.478207	0.478207	0.126528	0.909167088642961	1.218	0.706 - 2.099
SIRT6	ENSG00000077463	rs107251	0.538596	0.538596	0.852747	0.926279549156626	1.094	0.821 - 1.458
FGFR1	ENSG00000077782	rs10958704	0.670007	0.953119	0.429727	0.95701544173565	0.973	0.86 - 1.102
TIGAR	ENSG00000078237	rs3217860	0.0928988	0.561154	0.00797274	0.748057365612506	0.86	0.722 - 1.025
HOXA9	ENSG00000078399	rs10259620	0.011833	0.362662	0.192238	0.507069341548913	0.848	0.746 - 0.964
SENP1	ENSG00000079387	rs12311774	0.385339	0.306334	0.201836	0.881575893602888	1.152	0.837 - 1.587
KEAP1	ENSG00000079999	rs79342923	0.64435	0.493967	0.0290857	0.951633578801843	1.109	0.715 - 1.721
SMARCA2	ENSG00000080503	rs7852483	0.959024	0.802506	0.830172	0.995080025715605	0.992	0.737 - 1.336
HSP90AA1	ENSG00000080824	rs2403017	0.135631	0.220662	0.0973122	0.777695562240058	1.121	0.965 - 1.302
RBL1	ENSG00000080839	rs1780706	0.745252	0.162721	0.0476541	0.972303765866224	1.039	0.823 - 1.313
ME2	ENSG00000082212	rs2427777	0.358103	0.301708	0.246654	0.875032660675381	1.064	0.932 - 1.216
GSK3B	ENSG00000082701	rs6765483	0.771158	0.847507	0.705201	0.977423683189898	0.981	0.863 - 1.116
XPO1	ENSG00000082898	rs2694623	0.3738	0.3738	0.676891	0.88140578572715	0.733	0.37 - 1.452
ZMPSTE24	ENSG00000084073	rs6600323	0.534546	0.470777	0.937194	0.925551460687527	1.086	0.837 - 1.409
CD82	ENSG00000085117	rs7949696	0.0159191	0.0627966	0.132196	0.54183813344086	0.696	0.519 - 0.935
ABCB1	ENSG00000085563	rs79726764	0.12805	0.274767	0.122772	0.771944201645618	0.779	0.565 - 1.075
AKR1B1	ENSG00000085662	rs73164856	0.683679	0.161265	0.389155	0.960202395324931	0.975	0.864 - 1.1
ATG16L1	ENSG00000085978	rs10192702	0.0421591	0.0407962	0.602819	0.644538280574489	1.214	1.007 - 1.463
AURKA	ENSG00000087586	rs141294667	0.949254	0.949254	0.936476	0.994295874510718	0.987	0.659 - 1.478
DNMT3B	ENSG00000088305	rs6058883	0.440961	0.440961	0.447844	0.90449471653821	0.835	0.527 - 1.322
PPP1R13B	ENSG00000088808	rs140741588	0.640942	0.589111	0.445798	0.951343405356131	0.908	0.605 - 1.362
MAVS	ENSG00000088888	rs16988997	0.764346	0.89082	0.607087	0.97636157898374	0.978	0.844 - 1.133
MAPKAPK5	ENSG00000089022	rs79271898	2.797258e-05	1.431178e-07	0.000452529	0.0339072	0.724	0.623 - 0.842
KDM2B	ENSG00000089094	rs185265947	0.0524601	0.0524601	0.0396551	0.663501938096386	2.651	0.99 - 7.101
PEBP1	ENSG00000089220	rs795482	0.787077	0.748764	0.0617051	0.980475542288596	1.011	0.934 - 1.095
BIRC5	ENSG00000089685	rs2661694	0.85199	0.959761	0.397729	0.984598990887867	0.982	0.815 - 1.184
YPEL3	ENSG00000090238	rs9932605	0.941649	0.49592	0.410639	0.993076018193418	0.995	0.869 - 1.139
ABCC6	ENSG00000091262	rs2007413	0.517214	0.455784	0.062772	0.919783750549326	0.938	0.773 - 1.139
ESR1	ENSG00000091831	rs3020333	0.896955	0.804621	0.837577	0.985935083688043	1.018	0.78 - 1.329
HAUS4	ENSG00000092036	rs2295686	0.0351169	0.000205445	0.368748	0.619179396472564	0.943	0.892 - 0.996
GEMIN2	ENSG00000092208	rs10150709	0.200602	0.176822	0.926634	0.818856521647609	1.286	0.875 - 1.891
TRPM7	ENSG00000092439	rs12437967	0.161987	0.731452	0.452776	0.788448991804788	0.789	0.567 - 1.1
PHGDH	ENSG00000092621	rs11583993	0.22101	0.0278863	0.000653016	0.832151493908873	0.953	0.883 - 1.029
TGFB2	ENSG00000092969	rs12034138	0.250999	0.250999	0.524748	0.847565703848635	1.403	0.787 - 2.502
CDC45	ENSG00000093009	rs9618586	0.340996	0.340996	0.0305775	0.866220896314854	0.754	0.422 - 1.348
CBX5	ENSG00000094916	rs3803044	0.405186	0.471543	0.586755	0.890908417888563	0.852	0.584 - 1.242
HIVEP1	ENSG00000095951	rs9470768	0.21658	0.1871	0.0704208	0.828497204844206	1.191	0.903 - 1.572
HSP90AB1	ENSG00000096384	rs575034	0.29606	0.29606	0.608607	0.856488179930192	0.668	0.314 - 1.423
ITPR3	ENSG00000096433	rs9469532	0.895023	0.145654	0.0396476	0.985576417366613	1.005	0.929 - 1.088
SIRT1	ENSG00000096717	rs10997832	0.278417	0.0420399	0.42743	0.856001180340709	1.027	0.979 - 1.077
JAK2	ENSG00000096968	rs6476941	0.00168846	0.0745997	0.014472	0.327095338795181	1.306	1.105 - 1.542
CDC7	ENSG00000097046	rs12137878	0.907318	0.409801	0.328291	0.987837493365225	0.997	0.94 - 1.057
SETD1A	ENSG00000099381	rs7206511	0.198085	0.404333	0.690496	0.814268406333421	0.831	0.627 - 1.102
SMARCB1	ENSG00000099956	rs35370296	0.0982959	0.0375986	0.117382	0.751711869028243	0.929	0.852 - 1.014
PES1	ENSG00000100029	rs4820872	0.820923	0.44353	0.0448347	0.983495523535245	1.027	0.817 - 1.29
MAPK1	ENSG00000100030	rs12172360	0.605477	0.865709	0.784383	0.939393418162077	1.077	0.813 - 1.428
PATZ1	ENSG00000100105	rs131205	0.0152406	0.0386694	0.000684798	0.539629792638581	1.746	1.113 - 2.738
CYB5R3	ENSG00000100243	rs60631826	0.369586	0.815434	0.903702	0.880335681932646	1.046	0.948 - 1.154
TOM1	ENSG00000100284	rs138785	0.654765	0.913944	0.00821161	0.953669158050454	0.988	0.938 - 1.041
CBX7	ENSG00000100307	rs139395	0.976471	0.147232	0.274926	0.997953438381082	0.995	0.736 - 1.346
PDGFB	ENSG00000100311	rs5757573	0.735281	0.266511	0.893625	0.969306185056029	0.984	0.893 - 1.083
EP300	ENSG00000100393	rs13058113	0.0135437	0.0108378	0.929463	0.531804	1.202	1.039 - 1.39
PYGL	ENSG00000100504	rs55943056	0.795115	0.708619	0.0840645	0.981042082242991	1.02	0.879 - 1.183
ITPK1	ENSG00000100605	rs79438525	0.286616	0.178597	0.347062	0.856488179930192	1.111	0.915 - 1.35
HIF1A	ENSG00000100644	rs111522409	0.444977	0.0670842	0.290234	0.90486911131471	0.868	0.604 - 1.248
DICER1	ENSG00000100697	rs1054195	0.702401	0.50237	0.634995	0.963726944201579	1.032	0.879 - 1.211
PSMB5	ENSG00000100804	rs11543947	0.97233	0.178635	0.0731842	0.997227441380887	0.996	0.811 - 1.224
APEX1	ENSG00000100823	rs1760953	0.248128	0.444506	0.838552	0.846421023658484	0.848	0.641 - 1.122
NFKBIA	ENSG00000100906	rs72664840	0.257923	0.577087	0.836996	0.851999857341064	1.072	0.95 - 1.209
MMP9	ENSG00000100985	rs13925	0.0599043	0.320163	0.165409	0.679977070166185	1.2	0.992 - 1.451
MYBL2	ENSG00000101057	rs285205	0.291691	0.939443	0.299964	0.856488179930192	1.075	0.94 - 1.229
STK4	ENSG00000101109	rs6073624	0.866209	0.28127	0.0732335	0.984598990887867	1.017	0.836 - 1.237
DIDO1	ENSG00000101191	rs13040088	0.240336	0.294351	0.734796	0.841874100959179	1.093	0.942 - 1.267
CSNK2A1	ENSG00000101266	rs58317189	0.135656	0.135656	0.998251	0.777695562240058	1.505	0.88 - 2.573
SAMHD1	ENSG00000101347	rs6016724	0.597521	0.296339	0.167818	0.937605159004597	0.951	0.791 - 1.145
FLT1	ENSG00000102755	rs56728557	0.735618	0.798709	0.747706	0.969306185056029	1.022	0.903 - 1.156
TSC22D1	ENSG00000102804	rs1330098	0.54265	0.883197	0.978289	0.927513525467595	1.204	0.663 - 2.187
CRISPLD2	ENSG00000103196	rs8057431	0.972202	0.409844	0.397932	0.997188890057486	0.999	0.937 - 1.065
FBXO31	ENSG00000103264	rs62053110	0.788671	0.370306	0.221386	0.980475542288596	1.02	0.883 - 1.178
UBE2I	ENSG00000103275	rs12446893	0.0486476	0.115111	0.894697	0.652468338417936	1.112	1.001 - 1.237
RBL2	ENSG00000103479	rs9929873	0.851683	0.739021	0.81859	0.984598990887867	0.995	0.948 - 1.045
NBN	ENSG00000104320	rs2697679	0.845544	0.126375	0.187049	0.984598990887867	1.01	0.914 - 1.116
SFRP1	ENSG00000104332	rs13268057	0.906106	0.425324	0.926589	0.987780618683608	0.971	0.59 - 1.596
NDRG1	ENSG00000104419	rs2977503	0.248654	0.20349	0.942389	0.847518718229167	1.078	0.949 - 1.224
ASAH1	ENSG00000104763	rs4921833	0.595593	0.0183055	0.000571815	0.937561960664931	0.983	0.922 - 1.048
BNIP3L	ENSG00000104765	rs28595197	0.377919	0.281402	0.086921	0.881575893602888	0.788	0.463 - 1.339
MAP4K1	ENSG00000104814	rs908644	0.877119	0.907227	0.245319	0.984598990887867	0.975	0.704 - 1.35
RELB	ENSG00000104856	rs8111826	0.447933	0.447933	0.868708	0.90486911131471	0.771	0.394 - 1.509
DOT1L	ENSG00000104885	rs12459507	0.807882	0.807882	0.788972	0.982028894514833	0.961	0.701 - 1.319
RNASEH2A	ENSG00000104889	rs897804	0.487186	0.379021	0.698283	0.911603613531864	0.928	0.751 - 1.146
PRKD2	ENSG00000105287	rs60652743	0.504863	0.536319	0.620796	0.917924878484779	1.035	0.936 - 1.143
TYK2	ENSG00000105397	rs34725611	0.526246	0.173632	0.329687	0.923108128295353	0.952	0.817 - 1.109
HAS1	ENSG00000105509	rs2167418	0.451968	0.806607	0.64053	0.905501187176545	0.936	0.788 - 1.112
PPP2R1A	ENSG00000105568	rs61063927	0.387158	0.339419	0.291354	0.881575893602888	1.112	0.874 - 1.414
CDK6	ENSG00000105810	rs2282990	0.130919	0.130919	0.00681296	0.775411947580045	0.583	0.289 - 1.174
NAMPT	ENSG00000105835	rs3801267	0.49943	0.18612	0.255538	0.917348510340391	0.863	0.562 - 1.325
HBP1	ENSG00000105856	rs4730220	0.307541	0.353672	0.474904	0.856488179930192	0.885	0.701 - 1.119
CAV1	ENSG00000105974	rs1997276	0.540246	0.820532	0.962395	0.926952827570757	1.178	0.697 - 1.992
CASP2	ENSG00000106144	rs73170672	0.883211	0.744171	0.463748	0.984598990887867	1.025	0.738 - 1.423
HSPB1	ENSG00000106211	rs2868371	0.333643	0.157772	0.146198	0.861317568776718	1.177	0.846 - 1.636
SERPINE1	ENSG00000106366	rs2227667	0.56473	0.254331	0.584862	0.934038646392078	1.15	0.715 - 1.849
NRF1	ENSG00000106459	rs3735006	0.204464	0.204464	0.604616	0.820071852515964	0.654	0.34 - 1.26
EZH2	ENSG00000106462	rs1880355	0.477723	0.643946	0.112477	0.909167088642961	0.938	0.786 - 1.12
AHR	ENSG00000106546	rs17643734	0.32148	0.608234	0.114113	0.857573704715861	1.073	0.934 - 1.232
PSMA2	ENSG00000106588	rs1060304	0.403606	0.32673	0.132717	0.890781911203261	0.909	0.726 - 1.137
BLVRA	ENSG00000106605	rs1181573	0.545974	0.955679	0.384684	0.928971806999675	0.98	0.917 - 1.047
LIMK1	ENSG00000106683	rs2237503	0.891728	0.486919	0.352638	0.985554085456461	0.995	0.93 - 1.066
TGFBR1	ENSG00000106799	rs41283642	0.56201	0.736832	0.932422	0.933276241195135	0.942	0.769 - 1.154
ENG	ENSG00000106991	rs10987758	0.639764	0.220504	0.456172	0.951343405356131	0.971	0.859 - 1.098
KDM4C	ENSG00000107077	rs6477108	0.0419728	0.197767	0.48147	0.642416668089669	1.39	1.012 - 1.91
RASSF4	ENSG00000107551	rs76260312	0.0132549	0.321511	0.107481	0.526884325050505	0.857	0.759 - 0.968
TRDMT1	ENSG00000107614	rs7092936	0.859388	0.75384	0.126637	0.984598990887867	0.984	0.821 - 1.179
STN1	ENSG00000107960	rs11191865	0.386731	0.173646	0.0475392	0.881575893602888	0.931	0.791 - 1.095
RAD51C	ENSG00000108384	rs35797125	0.234635	0.0312122	0.0111381	0.840452300985663	0.974	0.933 - 1.017
RPS6KB1	ENSG00000108443	rs1292060	0.131144	0.287484	0.320875	0.775411947580045	1.317	0.921 - 1.882
UTP6	ENSG00000108651	rs1034627	0.156885	0.346708	0.964351	0.788448991804788	1.272	0.912 - 1.776
CCL2	ENSG00000108691	rs112571888	0.825678	0.97525	0.37775	0.983878613197237	1.083	0.533 - 2.2
ABI3	ENSG00000108798	rs66534734	0.783924	0.783924	0.771873	0.979182069235664	1.065	0.68 - 1.667
SMURF2	ENSG00000108854	rs77366070	0.734495	0.231829	0.108619	0.969216963686024	1.044	0.813 - 1.34
DUSP3	ENSG00000108861	rs1230398	0.688793	0.865303	0.835894	0.961157503101737	0.967	0.82 - 1.14
WSB1	ENSG00000109046	rs4795561	0.766066	0.761718	0.851557	0.976800582103126	0.977	0.838 - 1.139
INPP4B	ENSG00000109452	rs1373036	0.265526	0.00814469	0.834739	0.853157213605712	0.943	0.85 - 1.046
PPARGC1A	ENSG00000109819	rs74893741	0.728847	0.933967	0.962273	0.968293693320369	1.013	0.941 - 1.09
CCND1	ENSG00000110092	rs9651783	0.674788	0.526705	0.0254193	0.958336864281838	0.954	0.765 - 1.189
PRPF19	ENSG00000110107	rs4938990	0.819725	0.502768	0.205552	0.983495523535245	1.026	0.822 - 1.28
EIF4G2	ENSG00000110321	rs2242360	0.11435	0.177107	0.57759	0.763230411730205	1.308	0.937 - 1.824
MVK	ENSG00000110921	rs35092346	0.238622	0.273156	0.884594	0.840452300985663	0.781	0.517 - 1.178
GLI1	ENSG00000111087	rs4760259	0.389887	0.569251	0.394795	0.881695613826876	1.232	0.766 - 1.98
MAGOHB	ENSG00000111196	rs2305853	0.681301	0.307627	0.562847	0.959820198331689	1.046	0.844 - 1.296
DUSP16	ENSG00000111266	rs4570678	0.334945	0.402217	0.186932	0.862834214079895	0.919	0.774 - 1.091
ALDH2	ENSG00000111275	rs7969271	0.553511	0.0019826	1.868105e-05	0.931037315241041	1.041	0.912 - 1.189
CDKN1B	ENSG00000111276	rs7956514	0.956542	0.360456	0.839892	0.995080025715605	0.991	0.728 - 1.35
CDK2AP1	ENSG00000111328	rs3088303	0.790511	0.113871	0.0548858	0.980475542288596	1.01	0.941 - 1.083
VDR	ENSG00000111424	rs7975232	0.231014	0.629081	0.483982	0.840452300985663	0.861	0.674 - 1.1
IFNG	ENSG00000111537	rs2870960	0.462701	0.548916	0.60252	0.908667006169922	0.866	0.591 - 1.27
TIMELESS	ENSG00000111602	rs812279	0.364948	0.364948	0.429727	0.878666370171674	1.228	0.788 - 1.913
GAPDH	ENSG00000111640	rs9634157	0.47669	0.483374	0.300359	0.909167088642961	1.035	0.941 - 1.138
ASF1A	ENSG00000111875	rs147531464	0.36014	0.294889	0.230284	0.876745446364905	1.038	0.958 - 1.125
FBXO5	ENSG00000112029	rs2207610	0.669067	0.546009	0.473959	0.95701544173565	0.916	0.613 - 1.369
MAPK14	ENSG00000112062	rs9380547	0.186406	0.360086	0.169529	0.805992439438944	1.138	0.939 - 1.379
SRSF3	ENSG00000112081	rs9368943	0.678365	0.448538	0.114844	0.959444239974779	0.97	0.841 - 1.119
E2F3	ENSG00000112242	rs6937778	0.637448	0.824797	0.845291	0.949778801698453	1.085	0.772 - 1.527
GMNN	ENSG00000112312	rs2754775	0.212618	0.649295	0.631885	0.827017035355286	0.776	0.521 - 1.156
CCND3	ENSG00000112576	rs72853854	0.737194	0.549322	0.255513	0.969306185056029	1.041	0.825 - 1.313
SRF	ENSG00000112658	rs4398731	0.0455994	0.0455994	0.297747	0.647882349784946	0.491	0.245 - 0.986
VEGFA	ENSG00000112715	rs11965885	0.11586	0.00478803	0.0288287	0.763230411730205	0.892	0.773 - 1.029
TTK	ENSG00000112742	rs7745127	0.234301	0.234301	0.843111	0.840452300985663	0.657	0.328 - 1.313
LOX	ENSG00000113083	rs840461	0.708367	0.708367	0.0710621	0.96410486721198	0.889	0.48 - 1.647
SPARC	ENSG00000113140	rs11167553	0.558091	0.611823	0.545433	0.932189750085106	0.943	0.773 - 1.149
HMGCR	ENSG00000113161	rs6453133	0.222128	0.802192	0.66315	0.833292268456216	0.843	0.64 - 1.109
CNOT6	ENSG00000113300	rs2387281	0.311271	0.0278855	0.906362	0.856488179930192	1.039	0.965 - 1.118
LMNB1	ENSG00000113368	rs1510955	0.110986	0.197797	0.0905145	0.763230411730205	1.103	0.978 - 1.245
SMAD5	ENSG00000113658	rs2906834	0.603135	0.983847	0.641586	0.938989627149366	1.015	0.96 - 1.072
CSNK1A1	ENSG00000113712	rs10069731	0.258721	0.258721	0.656959	0.851999857341064	0.643	0.298 - 1.384
BCL6	ENSG00000113916	rs3172469	0.887555	0.575047	0.986467	0.984979950855245	1.023	0.749 - 1.396
OGG1	ENSG00000114026	rs148581921	0.884407	0.425164	0.716632	0.984598990887867	1.032	0.677 - 1.572
PDCD10	ENSG00000114209	rs62274852	0.614195	0.875985	0.560551	0.941512027136169	1.167	0.641 - 2.124
TFG	ENSG00000114354	rs591728	0.0225924	0.216075	0.0217247	0.573251235888889	1.076	1.01 - 1.146
NEK4	ENSG00000114904	rs2577831	0.574747	0.574747	0.060798	0.935033702007169	1.163	0.687 - 1.968
TP53I3	ENSG00000115129	rs10191964	0.201843	0.0837206	0.921682	0.818948881177977	1.044	0.977 - 1.115
RTN4	ENSG00000115310	rs10170340	0.0274392	0.094509	0.135426	0.601276018623088	0.877	0.781 - 0.986
STAT1	ENSG00000115415	rs6745710	0.925339	0.865694	0.989685	0.989953068681991	1.026	0.595 - 1.771
IL1R1	ENSG00000115594	rs12624116	0.76134	0.0797709	0.138553	0.975510646912976	1.038	0.814 - 1.324
EPAS1	ENSG00000116016	rs11691694	0.628923	0.156868	0.734557	0.946308222654528	0.964	0.833 - 1.117
ARID3A	ENSG00000116017	rs71335282	0.0157857	0.0157857	0.235611	0.54183813344086	1.733	1.109 - 2.707
NFE2L2	ENSG00000116044	rs1806649	0.0846218	0.184256	0.689608	0.729318171613611	0.557	0.287 - 1.083
DHCR24	ENSG00000116133	rs4927176	0.374211	0.823045	0.880219	0.881575893602888	1.068	0.924 - 1.233
CHD5	ENSG00000116254	rs2843493	0.356343	0.702785	0.295487	0.873800497141965	0.785	0.47 - 1.313
ERRFI1	ENSG00000116285	rs7532413	0.963482	0.996385	0.388962	0.995697211992365	1.016	0.514 - 2.007
PARK7	ENSG00000116288	rs35675666	0.311748	0.30615	0.280027	0.856488179930192	1.049	0.957 - 1.149
HDAC1	ENSG00000116478	rs8176781	0.274038	0.274038	0.0224034	0.853196947868332	1.324	0.801 - 2.191
CTH	ENSG00000116761	rs663465	0.872504	0.008499	0.0567295	0.984598990887867	1.007	0.921 - 1.102
AKT3	ENSG00000117020	rs67027895	0.958272	0.183718	0.54932	0.995080025715605	0.991	0.699 - 1.403
KDM5B	ENSG00000117139	rs12047455	0.104234	0.215522	0.140616	0.75515264984312	1.269	0.952 - 1.692
CDK18	ENSG00000117266	rs6691512	0.852692	0.852692	0.0161591	0.984598990887867	0.943	0.506 - 1.755
P3H1	ENSG00000117385	rs10890213	0.43319	0.442877	0.513782	0.901220548522592	0.944	0.818 - 1.09
ARID1A	ENSG00000117713	rs17162311	0.630982	0.439328	0.0116285	0.947165562587179	1.018	0.946 - 1.096
CTSD	ENSG00000117984	rs187312763	0.489279	0.322445	0.0200128	0.912236489278081	0.943	0.799 - 1.113
ATF6	ENSG00000118217	rs1136046	0.584153	0.968979	0.480233	0.935863864115907	0.972	0.876 - 1.077
SGK1	ENSG00000118515	rs17827161	0.0199462	0.042936	0.0752501	0.568377339818512	1.114	1.017 - 1.22
CCN2	ENSG00000118523	rs440883	0.667435	0.120544	0.160188	0.956837015772669	0.964	0.814 - 1.141
SLC16A7	ENSG00000118596	rs17650311	0.157734	0.51462	0.113888	0.788448991804788	0.833	0.646 - 1.073
RAD23B	ENSG00000119318	rs10816493	0.0470836	0.716442	0.08829	0.651952872222222	1.21	1.002 - 1.46
CTNNAL1	ENSG00000119326	rs145921138	0.545521	0.752289	0.805475	0.928702745327407	0.971	0.882 - 1.068
NEK6	ENSG00000119408	rs72759285	0.662289	0.879678	0.18877	0.954461428947369	1.016	0.948 - 1.088
NEK9	ENSG00000119638	rs77762397	0.245671	0.65969	0.576477	0.845269648339161	0.701	0.385 - 1.277
DNMT3A	ENSG00000119772	rs7578575	0.18765	0.51485	0.479419	0.806960090396717	0.808	0.589 - 1.109
HELLS	ENSG00000119969	rs3740358	0.401733	0.124083	0.780116	0.889272498660651	0.957	0.864 - 1.061
DUSP1	ENSG00000120129	rs7702178	0.794353	0.487482	0.943908	0.980968018504835	1.056	0.702 - 1.587
TGFBI	ENSG00000120708	rs10074474	0.880893	0.873235	0.853923	0.984598990887867	0.994	0.917 - 1.077
CLU	ENSG00000120885	rs73231005	0.462918	0.462918	0.73226	0.908667006169922	1.225	0.712 - 2.106
SPOP	ENSG00000121067	rs10514970	0.698749	0.698749	0.731538	0.962599825276074	0.832	0.328 - 2.11
PIK3CA	ENSG00000121879	rs10936990	0.24528	0.729361	0.160771	0.845269648339161	0.804	0.556 - 1.162
RECK	ENSG00000122707	rs6476527	0.717865	0.320449	0.402039	0.96578831427349	1.093	0.676 - 1.766
EGR2	ENSG00000122877	rs7068361	0.605483	0.605483	0.12115	0.939393418162077	0.888	0.567 - 1.392
ITPR2	ENSG00000123104	rs74976642	0.105926	0.0803838	0.0165521	0.75515264984312	0.898	0.789 - 1.023
WWP1	ENSG00000123124	rs79771826	0.376002	0.644746	0.741269	0.881575893602888	1.035	0.959 - 1.118
CDK2	ENSG00000123374	rs75639074	0.496951	0.778943	0.830158	0.916757064507042	0.81	0.44 - 1.489
HJURP	ENSG00000123485	rs990418	0.188318	0.188318	0.871396	0.807865783743169	1.433	0.838 - 2.45
AGO2	ENSG00000123908	rs1060832	0.624381	0.435725	0.585214	0.94529872854251	1.048	0.867 - 1.267
GNMT	ENSG00000124713	rs2395943	0.142957	0.0619217	0.000514655	0.782626418165969	0.944	0.874 - 1.02
CDKN1A	ENSG00000124762	rs12199346	0.528479	0.317387	0.227721	0.923397720810149	1.067	0.872 - 1.306
SOX4	ENSG00000124766	rs6935117	0.645016	0.465907	0.297509	0.951681596377288	0.901	0.579 - 1.403
DEK	ENSG00000124795	rs77566747	0.263621	0.518007	0.882569	0.853082381224237	1.214	0.864 - 1.706
EEF1E1	ENSG00000124802	rs9392959	0.42773	0.704698	0.154328	0.898765845311248	1.288	0.689 - 2.409
IRF1	ENSG00000125347	rs11741255	0.891073	0.855904	0.0482604	0.985554085456461	1.032	0.661 - 1.609
BMP4	ENSG00000125378	rs2855530	0.919745	0.815831	0.402435	0.989953068681991	1.021	0.685 - 1.52
GRK4	ENSG00000125388	rs2471338	0.146445	0.671115	0.887532	0.784846360209956	0.931	0.846 - 1.025
PAX8	ENSG00000125618	rs4849179	0.0821848	0.628943	0.976195	0.727386086110485	0.947	0.89 - 1.007
CLPP	ENSG00000125656	rs61354472	0.00421669	0.0165149	0.264162	0.430485257051613	1.28	1.081 - 1.516
CAPNS1	ENSG00000126247	rs2231568	0.953582	0.9711	0.84806	0.994962708167198	0.995	0.827 - 1.196
IRF3	ENSG00000126456	rs7259683	0.662867	0.950362	0.736731	0.954461428947369	0.971	0.848 - 1.11
STAT5A	ENSG00000126561	rs9909659	0.70765	0.831757	0.0683956	0.963726944201579	1.05	0.815 - 1.352
BECN1	ENSG00000126581	rs1011157	0.049119	0.0130847	0.0395291	0.652468338417936	1.13	1 - 1.277
MAP2K2	ENSG00000126934	rs10250	0.875915	0.79283	0.509487	0.984598990887867	1.011	0.879 - 1.164
YEATS4	ENSG00000127337	rs7136238	0.532255	0.0288524	0.298368	0.925551460687527	1.016	0.967 - 1.067
PIN1	ENSG00000127445	rs889162	0.299773	0.544099	0.475471	0.856488179930192	1.249	0.82 - 1.903
SIN3B	ENSG00000127511	rs118107491	0.35027	0.944137	0.646169	0.872228608507605	0.945	0.839 - 1.064
SMARCA4	ENSG00000127616	rs73013167	0.957752	0.49389	0.0441124	0.995080025715605	0.994	0.806 - 1.227
GNG11	ENSG00000127920	rs180279	0.879562	0.143515	0.297784	0.984598990887867	0.977	0.722 - 1.322
DGCR8	ENSG00000128191	rs138402987	0.0149644	0.0405225	0.0733599	0.539629792638581	1.091	1.017 - 1.171
IRF5	ENSG00000128604	rs3778748	0.444267	0.410522	0.629418	0.90486911131471	1.021	0.967 - 1.079
PLD2	ENSG00000129219	rs2286670	0.292365	0.215833	0.419336	0.856488179930192	0.957	0.882 - 1.038
ILF3	ENSG00000129351	rs2043332	0.502854	0.502854	0.602354	0.917924878484779	0.782	0.38 - 1.607
BCL2L2	ENSG00000129473	rs34425415	0.318618	0.323779	0.891845	0.856907221342926	0.638	0.264 - 1.543
CDKN1C	ENSG00000129757	rs234854	0.870981	0.803525	0.175292	0.984598990887867	1.033	0.701 - 1.521
GADD45G	ENSG00000130222	rs7044445	0.938352	0.0699395	0.735995	0.99250857931197	0.99	0.758 - 1.292
ARPC1B	ENSG00000130429	rs2003499	0.580343	0.7656	0.879899	0.935033702007169	0.958	0.823 - 1.115
GDF15	ENSG00000130513	rs4808795	0.0861411	0.0914076	0.0108425	0.73170179044504	0.866	0.735 - 1.021
ATXN10	ENSG00000130638	rs134861	0.905153	0.567322	0.576714	0.987741197520661	1.009	0.872 - 1.167
PAK4	ENSG00000130669	rs754703	0.0968056	0.0302698	0.167375	0.751703778249258	0.868	0.735 - 1.026
TRIM28	ENSG00000130726	rs7257669	0.298128	0.401217	0.960967	0.856488179930192	1.145	0.887 - 1.478
ATG4D	ENSG00000130734	rs8111563	0.271606	0.271606	0.205631	0.853157213605712	0.743	0.437 - 1.262
DNMT1	ENSG00000130816	rs6511685	0.200246	0.0998341	0.46728	0.817913859495317	0.899	0.764 - 1.058
RBM39	ENSG00000131051	rs1886695	0.328961	0.140817	0.335977	0.859228606686627	1.194	0.836 - 1.706
NR1H2	ENSG00000131408	rs12984494	0.372343	0.372343	0.855762	0.881297082665059	0.767	0.429 - 1.373
ACLY	ENSG00000131473	rs34200091	0.111704	0.0830651	0.110119	0.763230411730205	0.849	0.694 - 1.039
NINJ1	ENSG00000131669	rs12235416	0.17886	0.598458	0.244261	0.800990590273816	0.947	0.875 - 1.025
LGALS3	ENSG00000131981	rs7141706	0.227354	0.227354	0.518633	0.839164765081967	1.443	0.796 - 2.618
RAF1	ENSG00000132155	rs4684871	0.421606	0.202569	0.066213	0.895926137275308	0.914	0.734 - 1.138
PPARG	ENSG00000132170	rs1699346	0.112965	0.310146	0.904253	0.763230411730205	1.113	0.975 - 1.272
RRP8	ENSG00000132275	rs11040933	0.946006	0.83077	0.554794	0.993794091154824	0.995	0.867 - 1.142
IMMT	ENSG00000132305	rs12475126	0.98995	0.960311	0.593955	0.998926671641504	1	0.94 - 1.064
RAN	ENSG00000132341	rs75335470	0.805156	0.314968	0.114489	0.982028894514833	0.953	0.652 - 1.394
MYBBP1A	ENSG00000132382	rs1871348	0.238712	0.631418	0.0940851	0.840452300985663	0.865	0.68 - 1.101
GRSF1	ENSG00000132463	rs6814981	0.441536	0.642684	0.685898	0.904560751017745	0.721	0.314 - 1.657
KDM6B	ENSG00000132510	rs17807204	0.260007	0.256196	0.30786	0.851999857341064	0.884	0.713 - 1.096
XAF1	ENSG00000132530	rs1533031	0.371238	0.723269	0.25704	0.880815431949268	0.863	0.624 - 1.193
TERF2	ENSG00000132604	rs9939870	0.598251	0.288177	0.0209857	0.938469272754521	0.944	0.762 - 1.17
RBM38	ENSG00000132819	rs910758	0.0141969	0.0141969	0.223345	0.533912871845794	0.497	0.284 - 0.869
KL	ENSG00000133116	rs680381	0.869546	0.391242	0.759758	0.984598990887867	0.985	0.818 - 1.186
PDZD2	ENSG00000133401	rs10940973	0.164632	0.164632	0.549489	0.78981302008547	0.627	0.325 - 1.211
MKRN1	ENSG00000133606	rs28784908	0.0820984	0.0820984	0.464722	0.727386086110485	1.266	0.97 - 1.653
BTG1	ENSG00000133639	rs1032433	0.835638	0.468126	0.252456	0.984383553875009	1.038	0.728 - 1.481
RRAS2	ENSG00000133818	rs2915407	0.619032	0.332582	0.294022	0.944206438795532	1.026	0.928 - 1.134
MEN1	ENSG00000133895	rs669976	0.900721	0.844352	0.833559	0.986176855804878	0.985	0.776 - 1.25
LOXL2	ENSG00000134013	rs59478886	0.137636	0.0321105	0.0763566	0.78025420230797	0.932	0.849 - 1.023
CCNB1	ENSG00000134057	rs352626	0.233625	0.57762	0.0438004	0.840452300985663	1.175	0.901 - 1.531
BHLHE40	ENSG00000134107	rs6803795	0.482466	0.410622	0.409994	0.910078154916067	1.162	0.764 - 1.768
DDB2	ENSG00000134574	rs2242261	0.0867005	0.425799	0.616272	0.73170179044504	1.12	0.984 - 1.275
ETS1	ENSG00000134954	rs55836957	0.0970603	0.179301	0.0964461	0.751711869028243	0.657	0.4 - 1.079
DMTF1	ENSG00000135164	rs6964225	0.289372	0.289372	0.751234	0.856488179930192	0.67	0.32 - 1.405
MAP3K7	ENSG00000135341	rs17747150	0.847293	0.542817	0.0906098	0.984598990887867	1.021	0.826 - 1.262
CDK4	ENSG00000135446	rs111566142	0.408699	0.408699	0.671455	0.891687356641221	1.177	0.8 - 1.732
HNRNPA1	ENSG00000135486	rs35979828	0.177508	0.177508	0.402938	0.797963656713427	0.628	0.319 - 1.235
MDM2	ENSG00000135679	rs7304105	0.15718	0.306513	0.196982	0.788448991804788	0.937	0.856 - 1.025
EGLN1	ENSG00000135766	rs74143867	0.756784	0.885857	0.506462	0.974460488481375	0.96	0.739 - 1.246
RNASEL	ENSG00000135828	rs11072	0.518446	0.21106	0.120155	0.920407493884241	1.054	0.898 - 1.238
RNASEH2B	ENSG00000136104	rs41292768	0.152565	0.247077	0.253996	0.78683404091058	1.062	0.978 - 1.153
CKAP2	ENSG00000136108	rs9568734	0.125577	0.500452	0.106131	0.771944201645618	1.044	0.988 - 1.104
IL6	ENSG00000136244	rs10265117	0.546245	0.767432	0.831715	0.929119154240759	1.147	0.734 - 1.792
BRIP1	ENSG00000136492	rs4988340	0.955768	0.450073	0.00183295	0.995080025715605	0.988	0.654 - 1.493
TRA2B	ENSG00000136527	rs77454802	0.608287	0.608287	0.842118	0.939817286237361	0.882	0.546 - 1.425
BLK	ENSG00000136573	rs4840568	0.205931	0.251281	0.513612	0.820528068503539	0.947	0.87 - 1.03
IL1RN	ENSG00000136689	rs72950883	0.554653	0.800946	0.746357	0.931037315241041	0.926	0.716 - 1.196
BIN1	ENSG00000136717	rs11682128	0.121234	0.546596	0.768705	0.771944201645618	1.041	0.989 - 1.096
TXN	ENSG00000136810	rs7035393	0.7056	0.745249	0.548594	0.963726944201579	1.023	0.907 - 1.155
SMC2	ENSG00000136824	rs2122576	0.951201	0.520627	0.111187	0.994295874510718	0.995	0.838 - 1.181
KLF4	ENSG00000136826	rs77233150	0.593968	0.447659	0.496317	0.937328256577626	0.76	0.276 - 2.087
SLC31A2	ENSG00000136867	rs7856379	0.747401	0.720354	0.281681	0.97272419355935	1.023	0.889 - 1.177
TLR4	ENSG00000136869	rs2770150	0.109346	0.194998	0.23366	0.760674840983607	0.949	0.889 - 1.012
MYC	ENSG00000136997	rs10956401	0.764041	0.252338	0.347208	0.97636157898374	1.069	0.693 - 1.647
PIM1	ENSG00000137193	rs74686210	0.0265091	0.0897719	0.0673763	0.601276018623088	1.283	1.029 - 1.598
MDC1	ENSG00000137337	rs115316399	0.0578886	0.00366883	0.255089	0.67591236053637	1.642	0.984 - 2.741
TLR2	ENSG00000137462	rs1439164	0.970978	0.913952	0.0346399	0.996827098712839	1.006	0.721 - 1.403
ARRB1	ENSG00000137486	rs11236416	0.583476	0.688546	0.59699	0.935671355949341	1.04	0.903 - 1.199
NEK1	ENSG00000137601	rs7696352	0.263906	0.122827	0.117562	0.853157213605712	0.929	0.816 - 1.057
SMAD6	ENSG00000137834	rs76912608	0.423969	0.363951	0.507644	0.896586269313594	1.165	0.801 - 1.694
PPM1B	ENSG00000138032	rs12712912	0.944699	0.371787	0.138685	0.993773163656462	1.012	0.718 - 1.426
PNPT1	ENSG00000138035	rs782642	0.0726663	0.056424	0.943065	0.711772649860097	1.22	0.982 - 1.516
ATRAID	ENSG00000138085	rs2384575	0.613282	0.757589	0.716885	0.941357300048881	0.973	0.875 - 1.082
KIF11	ENSG00000138160	rs10882098	0.546814	0.722361	0.902323	0.929119154240759	1.142	0.741 - 1.76
CARF	ENSG00000138380	rs6757954	0.754038	0.592157	0.668957	0.973854621863947	0.913	0.516 - 1.614
SENP7	ENSG00000138468	rs7631506	0.0459214	0.140556	0.518355	0.647882349784946	0.935	0.876 - 0.999
CNOT6L	ENSG00000138767	rs116701333	0.254096	0.406285	0.261238	0.849851247290117	0.869	0.683 - 1.106
ETV6	ENSG00000139083	rs35868427	0.376114	0.828412	0.568315	0.881575893602888	0.892	0.692 - 1.149
DUSP6	ENSG00000139318	rs10745495	0.669503	0.363305	0.301483	0.95701544173565	1.034	0.887 - 1.206
RB1	ENSG00000139687	rs9535032	0.00297706	0.191904	0.0967166	0.404812115327586	1.411	1.124 - 1.772
NIPA2	ENSG00000140157	rs7179447	0.487362	0.487362	NA	0.911603613531864	0.946	0.809 - 1.106
PML	ENSG00000140464	rs10851868	0.46503	0.038799	0.0646257	0.908667006169922	0.94	0.795 - 1.11
ULK3	ENSG00000140474	rs936229	0.0076187	0.196507	0.385974	0.462712895378378	1.095	1.024 - 1.17
SLC5A2	ENSG00000140675	rs6565236	0.924419	0.924419	0.290954	0.989953068681991	1.033	0.531 - 2.008
TGFB1I1	ENSG00000140682	rs7188278	0.906778	0.0215173	0.119195	0.987837493365225	1.023	0.698 - 1.5
MINK1	ENSG00000141503	rs3966782	0.228919	0.429403	0.389621	0.840018544192568	1.061	0.964 - 1.167
SAT2	ENSG00000141504	rs858520	0.817735	0.662208	0.262071	0.983495523535245	1.015	0.896 - 1.15
PIK3R5	ENSG00000141506	rs400439	0.297255	0.62143	0.428291	0.856488179930192	0.824	0.573 - 1.186
TP53	ENSG00000141510	rs35850753	0.29275	0.565215	0.271564	0.856488179930192	1.249	0.825 - 1.891
RPTOR	ENSG00000141564	rs4062178	0.670227	0.967422	0.246036	0.957036206656966	1.032	0.892 - 1.194
CBX8	ENSG00000141570	rs72847429	0.364301	0.364301	0.84028	0.878666370171674	0.806	0.506 - 1.284
ERBB2	ENSG00000141736	rs903506	0.00137149	0.00140613	0.53115	0.314109113783784	0.4	0.228 - 0.701
SIRT3	ENSG00000142082	rs72878032	0.767315	0.400394	0.739592	0.977273775572272	0.974	0.815 - 1.163
SOD1	ENSG00000142168	rs16988435	0.336086	0.59133	0.84241	0.863646739067103	0.872	0.659 - 1.153
SIK1	ENSG00000142178	rs78396512	0.962601	0.00628928	0.267086	0.995373502891011	0.992	0.716 - 1.375
AKT1	ENSG00000142208	rs45490496	0.423269	0.815187	0.0567532	0.896560956603774	1.05	0.932 - 1.184
CARM1	ENSG00000142453	rs78301016	0.0488976	0.011419	0.243011	0.652468338417936	0.839	0.704 - 0.999
RPL11	ENSG00000142676	rs77766201	0.161444	0.0499346	0.25753	0.788448991804788	1.234	0.919 - 1.657
MAP3K6	ENSG00000142733	rs11548322	0.808689	0.95595	0.872503	0.982028894514833	0.987	0.89 - 1.095
CREG1	ENSG00000143162	rs3767443	0.228483	0.0351921	0.067603	0.839553377720571	1.082	0.952 - 1.229
MCL1	ENSG00000143384	rs4970966	0.610746	0.942872	0.228119	0.940095720399961	0.953	0.792 - 1.147
SELENBP1	ENSG00000143416	rs2769264	0.923251	0.985789	0.888399	0.989953068681991	0.981	0.666 - 1.446
DTL	ENSG00000143476	rs114478555	0.622116	0.622116	0.618361	0.944606649676109	1.332	0.426 - 4.158
TP53BP2	ENSG00000143514	rs61823581	0.46234	0.284523	0.892355	0.908667006169922	0.925	0.75 - 1.14
ARF1	ENSG00000143761	rs964941	0.402315	0.668752	0.0289958	0.889766720098522	1.279	0.719 - 2.273
ITPKB	ENSG00000143772	rs6694031	0.703673	0.90418	0.887746	0.963726944201579	1.058	0.791 - 1.414
PARP1	ENSG00000143799	rs3219023	0.160628	0.771161	0.0970164	0.788448991804788	0.931	0.841 - 1.029
LBR	ENSG00000143815	rs11578124	0.817579	0.817579	0.661835	0.983495523535245	0.935	0.526 - 1.659
ASXL2	ENSG00000143970	rs13002752	0.691593	0.322742	0.40119	0.961266866380455	1.115	0.651 - 1.911
FANCD2	ENSG00000144554	rs2075310	0.0913431	0.549754	0.651731	0.745802398907956	1.108	0.984 - 1.249
MUC4	ENSG00000145113	rs11708303	0.0123055	0.0277607	0.108477	0.519378528252688	1.301	1.059 - 1.599
CCNA2	ENSG00000145386	rs3762840	0.534681	0.534681	0.175	0.925551460687527	1.117	0.788 - 1.583
METTL14	ENSG00000145388	rs6828070	0.414971	0.929374	0.762526	0.894243925487236	0.905	0.711 - 1.151
SKP2	ENSG00000145604	rs3804439	0.249798	0.412997	0.242738	0.847565703848635	1.092	0.94 - 1.267
ATG12	ENSG00000145782	rs34852	0.0341823	0.0974981	0.748139	0.612149346112994	0.896	0.81 - 0.992
IGFBP3	ENSG00000146674	rs1525828	0.906911	0.842276	0.948745	0.987837493365225	1.008	0.882 - 1.152
PURB	ENSG00000146676	rs7799097	0.692029	0.692029	0.765677	0.961413916898169	0.882	0.473 - 1.644
NCAPG2	ENSG00000146918	rs73165344	0.161435	0.0132957	0.700939	0.788448991804788	0.904	0.786 - 1.041
MTDH	ENSG00000147649	rs72671505	0.346885	0.509051	0.593681	0.869958259948898	1.177	0.838 - 1.653
CDKN2B	ENSG00000147883	rs2069422	0.470186	0.863348	0.510378	0.908785501874848	1.035	0.943 - 1.136
CDKN2A	ENSG00000147889	rs2188127	0.834986	0.840505	0.80358	0.9842954660536	0.954	0.613 - 1.486
LCN2	ENSG00000148346	rs13297866	0.514327	0.906399	0.022773	0.918219181811981	0.935	0.765 - 1.144
NOTCH1	ENSG00000148400	rs10870084	0.86561	0.898416	0.789747	0.984598990887867	1.021	0.802 - 1.3
ZEB1	ENSG00000148516	rs9417869	0.114948	0.114948	0.436664	0.763230411730205	0.646	0.375 - 1.112
PDCD11	ENSG00000148843	rs11191679	0.505443	0.505443	0.746189	0.917924878484779	0.786	0.387 - 1.597
ATM	ENSG00000149311	rs79866170	0.609602	0.789539	0.557176	0.939817286237361	0.944	0.757 - 1.177
INCENP	ENSG00000149503	rs11230911	0.0653014	0.192806	0.437544	0.698430962779292	1.151	0.991 - 1.337
CHEK1	ENSG00000149554	rs76045215	0.0965421	0.232696	0.707802	0.751150622903865	0.645	0.384 - 1.082
TAGLN	ENSG00000149591	rs8521	0.362601	0.397739	0.0031665	0.878154124522489	1.02	0.977 - 1.066
LATS2	ENSG00000150457	rs80327562	0.840864	0.901482	0.759285	0.984598990887867	0.981	0.812 - 1.184
PDCD4	ENSG00000150593	rs11195360	0.761461	0.151494	0.202013	0.975510646912976	0.971	0.804 - 1.173
FOXO1	ENSG00000150907	rs9549200	0.106334	0.337448	0.22477	0.75515264984312	0.717	0.478 - 1.074
ITPR1	ENSG00000150995	rs2322800	0.355362	0.251194	0.202717	0.873380533458529	1.069	0.928 - 1.233
THRB	ENSG00000151090	rs10428188	0.464371	0.464371	0.748544	0.908667006169922	1.283	0.659 - 2.498
EIF4E	ENSG00000151247	rs7661487	0.267346	0.121823	0.298641	0.853157213605712	1.074	0.946 - 1.22
VENTX	ENSG00000151650	rs2995337	0.862255	0.389162	0.436026	0.984598990887867	0.985	0.833 - 1.165
FBXO4	ENSG00000151876	rs604472	0.75626	0.440515	0.00122136	0.974460488481375	1.073	0.688 - 1.674
BAG3	ENSG00000151929	rs196336	0.757246	0.1019	0.213367	0.974460488481375	1.032	0.846 - 1.259
ATG10	ENSG00000152348	rs112413913	0.747297	0.791062	0.639199	0.97272419355935	1.013	0.936 - 1.097
ANAPC1	ENSG00000153107	rs12711639	0.849472	0.849472	0.819338	0.984598990887867	0.977	0.767 - 1.244
ING1	ENSG00000153487	rs9521916	0.469635	0.415934	0.202609	0.908785501874848	1.046	0.926 - 1.182
CEBPG	ENSG00000153879	rs181905656	0.780159	0.69268	0.481104	0.978298073524479	1.053	0.731 - 1.518
HS2ST1	ENSG00000153936	rs61800752	0.704859	0.739495	0.411184	0.963726944201579	1.04	0.85 - 1.272
ABI3BP	ENSG00000154175	rs7634500	0.349094	0.0482571	0.0150909	0.871459116820203	1.204	0.817 - 1.774
SORBS2	ENSG00000154556	rs6847341	0.549025	0.323924	0.563963	0.929119154240759	0.918	0.692 - 1.216
BTG3	ENSG00000154640	rs243588	0.789717	0.789717	0.677566	0.980475542288596	0.962	0.725 - 1.277
XPC	ENSG00000154767	rs3731102	0.935132	0.850852	0.86194	0.992312205296896	1.012	0.768 - 1.332
DEPTOR	ENSG00000155792	rs1467044	0.0394976	0.657646	0.530405	0.641404522337125	1.19	1.008 - 1.404
SMG1	ENSG00000157106	rs35480808	0.508678	0.864227	0.846196	0.917924878484779	0.91	0.688 - 1.204
DYRK1A	ENSG00000157540	rs11702026	0.0654855	0.04578	0.504051	0.699002222522094	0.719	0.507 - 1.021
ETS2	ENSG00000157557	rs11254	0.642852	0.203797	0.509571	0.951550602573287	0.97	0.855 - 1.102
BRAF	ENSG00000157764	rs1044927	0.584569	0.584569	0.659636	0.936005615006627	1.148	0.7 - 1.883
PINK1	ENSG00000158828	rs7520498	0.076841	0.405628	0.18494	0.71558704386121	0.865	0.737 - 1.016
RUNX1	ENSG00000159216	rs56045941	0.309247	0.394111	0.238689	0.856488179930192	0.723	0.386 - 1.352
MORC3	ENSG00000159256	rs28385572	0.967152	0.81901	0.175282	0.996473923013321	0.998	0.912 - 1.092
CHAF1B	ENSG00000159259	rs117646692	0.636363	0.636363	0.0809525	0.949516408778263	1.087	0.77 - 1.534
BTG2	ENSG00000159388	rs4971226	0.675631	0.622998	0.941104	0.958533210562935	0.982	0.9 - 1.07
CBS	ENSG00000160200	rs2839619	0.621244	0.751337	0.0552128	0.94438155928364	1.014	0.958 - 1.074
MCM3AP	ENSG00000160294	rs8131458	0.371458	0.383614	0.591897	0.880815431949268	1.038	0.956 - 1.126
NLRX1	ENSG00000160703	rs4148170	0.454722	0.718324	0.361625	0.906500504380396	0.785	0.416 - 1.48
FDPS	ENSG00000160752	rs6677385	0.716414	0.716414	0.62497	0.965494432912913	1.076	0.724 - 1.6
LMNA	ENSG00000160789	rs609625	0.373402	0.850033	0.0574939	0.88140578572715	1.07	0.922 - 1.243
NACC1	ENSG00000160877	rs4926198	0.884995	0.884995	0.417368	0.984598990887867	1.02	0.78 - 1.333
HK3	ENSG00000160883	rs7726380	0.785111	0.498958	0.246324	0.979345727401287	1.061	0.692 - 1.627
SRSF2	ENSG00000161547	rs9914041	0.300743	0.392716	0.785969	0.856488179930192	0.744	0.425 - 1.303
RACGAP1	ENSG00000161800	rs60042968	0.441913	0.537955	0.359097	0.904709811053383	0.862	0.591 - 1.258
TNFSF13	ENSG00000161955	rs11552708	0.814268	0.729113	0.0351116	0.983495523535245	1.014	0.901 - 1.141
RBBP4	ENSG00000162521	rs10914582	0.660855	0.660855	0.925399	0.954461428947369	0.798	0.292 - 2.182
USP1	ENSG00000162607	rs10789121	0.176382	0.0738075	0.0646982	0.797426800374316	1.194	0.923 - 1.545
PEA15	ENSG00000162734	rs10797062	0.327701	0.680074	0.503277	0.858576870181576	1.052	0.95 - 1.165
PEX19	ENSG00000162735	rs17370037	0.519332	0.726675	0.879483	0.920953813280632	1.086	0.846 - 1.394
ATF3	ENSG00000162772	rs3795837	0.469487	0.978633	0.263751	0.908785501874848	0.872	0.603 - 1.263
IL24	ENSG00000162892	rs291107	0.996398	0.334258	0.279734	0.999779204593235	0.999	0.791 - 1.262
DPY30	ENSG00000162961	rs13428933	0.77084	0.77084	0.959723	0.977423683189898	0.9	0.443 - 1.829
PMVK	ENSG00000163344	rs2335408	0.0290931	0.0141996	0.520588	0.60374544345191	0.773	0.613 - 0.974
IGFBP7	ENSG00000163453	rs2271808	0.913133	0.663843	0.16902	0.988795373166023	0.991	0.836 - 1.173
CIP2A	ENSG00000163507	rs73850559	0.640404	0.625738	0.23256	0.951343405356131	1.035	0.895 - 1.197
TGFBR2	ENSG00000163513	rs3821669	0.12986	0.281787	0.847532	0.774345853653919	0.903	0.791 - 1.03
NUAK2	ENSG00000163545	rs61823093	0.269846	0.0346988	0.109588	0.853157213605712	0.935	0.831 - 1.053
IFI16	ENSG00000163565	rs1057027	0.113811	0.125487	0.78714	0.763230411730205	1.165	0.964 - 1.407
GMPS	ENSG00000163655	rs150034573	0.662441	0.662441	0.512539	0.954461428947369	0.952	0.765 - 1.185
CXCL1	ENSG00000163739	rs2071425	0.413789	0.165667	0.989116	0.893598031280077	1.075	0.904 - 1.278
TOPBP1	ENSG00000163781	rs11709404	0.51366	0.236049	0.036084	0.918180792773415	1.092	0.839 - 1.421
ZDHHC3	ENSG00000163812	rs4683019	0.305013	0.542214	0.328142	0.856488179930192	1.192	0.852 - 1.666
ZNF148	ENSG00000163848	rs7647548	0.231037	0.326516	0.495586	0.840452300985663	0.856	0.663 - 1.104
BAP1	ENSG00000163930	rs34365302	0.627908	0.627908	0.0787345	0.946245578631004	0.847	0.432 - 1.66
PRKCD	ENSG00000163932	rs2230494	0.323509	0.315113	0.0915779	0.858308167432045	1.096	0.914 - 1.313
PBRM1	ENSG00000163939	rs3199918	0.682289	0.682289	0.0794316	0.960189998996596	0.891	0.514 - 1.545
CDC25A	ENSG00000164045	rs9847953	0.0103849	0.0222495	0.234299	0.496427064289941	0.543	0.341 - 0.866
HMGB2	ENSG00000164104	rs7656222	0.265764	0.265764	0.591691	0.853157213605712	1.217	0.861 - 1.718
MAD2L1	ENSG00000164109	rs142741206	0.150745	0.42523	0.575927	0.785202583515755	1.09	0.969 - 1.225
ANXA5	ENSG00000164111	rs28454132	0.404147	0.446674	0.991137	0.890908417888563	1.025	0.968 - 1.085
TLR3	ENSG00000164342	rs7663027	0.576288	0.919033	0.990933	0.935033702007169	0.934	0.736 - 1.186
FOXQ1	ENSG00000164379	rs2459596	0.863582	0.845287	0.795937	0.984598990887867	0.987	0.851 - 1.144
RPS14	ENSG00000164587	rs12654827	0.457319	0.499295	0.00890493	0.908167161120243	0.941	0.803 - 1.104
PTTG1	ENSG00000164611	rs3811999	0.194497	0.0474331	0.512706	0.811878627325581	0.849	0.663 - 1.087
CTSB	ENSG00000164733	rs1296022	0.537135	0.805337	0.624978	0.926274856709862	1.031	0.936 - 1.134
RAD21	ENSG00000164754	rs1374296	0.606339	0.988145	0.75894	0.93939942798224	1.017	0.953 - 1.087
FASTK	ENSG00000164896	rs34308016	0.221366	0.372644	0.781616	0.832641517341317	0.755	0.481 - 1.184
YWHAZ	ENSG00000164924	rs964917	0.744996	0.417702	0.106087	0.972303765866224	0.976	0.844 - 1.129
TP53INP1	ENSG00000164938	rs10956933	0.0999654	0.0254254	0.166582	0.751711869028243	1.116	0.979 - 1.272
SYK	ENSG00000165025	rs772407	0.167905	0.578343	0.877942	0.791774759033613	0.949	0.882 - 1.022
FXN	ENSG00000165060	rs58256061	0.1395	0.0939735	0.730792	0.781266906953759	1.771	0.83 - 3.778
WRN	ENSG00000165392	rs4733225	0.324051	0.811091	0.852546	0.858575774670942	0.938	0.826 - 1.065
NUDT5	ENSG00000165609	rs11257655	0.755978	0.28411	0.456828	0.974460488481375	1.014	0.927 - 1.109
BMS1	ENSG00000165733	rs73254226	0.0204373	0.223135	0.00856498	0.570246320856643	0.624	0.418 - 0.93
STK32C	ENSG00000165752	rs111715625	0.704049	0.869787	0.782096	0.963726944201579	0.979	0.878 - 1.092
UBTD1	ENSG00000165886	rs11189254	0.821464	0.972912	0.864146	0.983589162960421	0.942	0.562 - 1.581
HTRA1	ENSG00000166033	rs3019484	0.267722	0.859974	0.316164	0.853157213605712	1.091	0.935 - 1.273
BRD7	ENSG00000166164	rs11644386	0.872141	0.794342	0.156137	0.984598990887867	1.005	0.945 - 1.069
CKB	ENSG00000166165	rs10149470	0.0454551	0.356583	0.191281	0.647882349784946	1.173	1.003 - 1.372
ALKBH3	ENSG00000166199	rs4755217	0.644026	0.346662	0.619751	0.951633578801843	1.042	0.876 - 1.24
ILK	ENSG00000166333	rs79548722	0.304886	0.591915	0.891285	0.856488179930192	0.802	0.525 - 1.223
TPP1	ENSG00000166340	rs7487	0.0966639	0.14333	0.0200847	0.751346326673267	0.923	0.839 - 1.015
WEE1	ENSG00000166483	rs72855506	0.0837443	0.0124443	0.186716	0.729318171613611	0.86	0.725 - 1.02
NDST2	ENSG00000166507	rs11000785	0.302514	0.686213	0.1456	0.856488179930192	1.062	0.947 - 1.191
MCM7	ENSG00000166508	rs41280962	0.891568	0.683331	0.982396	0.985554085456461	0.99	0.851 - 1.15
RRAD	ENSG00000166592	rs149769666	0.0639506	0.0639506	0.55423	0.69057004238652	1.168	0.991 - 1.377
PPIB	ENSG00000166794	rs895885	0.87747	0.87747	0.077118	0.984598990887867	1.065	0.476 - 2.385
PLK1	ENSG00000166851	rs35586	0.410911	0.107994	0.539418	0.892009566040602	0.923	0.763 - 1.117
STAT6	ENSG00000166888	rs4559	0.651915	0.740624	0.716784	0.953464129993494	0.985	0.921 - 1.053
YWHAB	ENSG00000166913	rs2239535	0.216707	0.265177	0.530225	0.828497204844206	1.225	0.888 - 1.692
SMAD3	ENSG00000166949	rs10163040	0.0333912	0.0237396	0.520101	0.610595477804878	0.754	0.581 - 0.978
AKTIP	ENSG00000166971	rs8049033	0.829382	0.525258	0.888361	0.984124350287096	1.008	0.936 - 1.086
ENDOG	ENSG00000167136	rs2805103	0.109828	0.0100517	0.0454688	0.762100682782915	0.941	0.873 - 1.014
FBXO22	ENSG00000167196	rs57737646	0.735397	0.735397	0.207521	0.969306185056029	1.096	0.644 - 1.864
STIM1	ENSG00000167323	rs4414209	0.479543	0.794661	0.307995	0.910007302284264	0.924	0.742 - 1.15
RRM1	ENSG00000167325	rs12806698	0.937765	0.622789	0.869384	0.99250857931197	1.003	0.924 - 1.09
AXL	ENSG00000167601	rs1709138	0.0572197	0.136672	0.372104	0.674479951013514	0.783	0.608 - 1.008
CTNNB1	ENSG00000168036	rs1722846	0.377093	0.823675	0.36024	0.881575893602888	0.945	0.834 - 1.071
DDIT4	ENSG00000168209	rs12778560	0.364723	0.0390796	0.934138	0.878666370171674	1.224	0.791 - 1.895
RBPJ	ENSG00000168214	rs2270225	0.279276	0.626961	0.184275	0.856368390063425	0.93	0.815 - 1.061
ING5	ENSG00000168395	rs6437282	0.186177	0.933661	0.0142161	0.805502834747864	0.947	0.873 - 1.027
ING2	ENSG00000168556	rs62358469	0.673899	0.594867	0.56561	0.958066518371967	0.942	0.714 - 1.243
CDKN2AIP	ENSG00000168564	rs6842529	0.742456	0.819983	0.442892	0.971635012595801	0.946	0.681 - 1.315
STAT3	ENSG00000168610	rs1053004	0.729816	0.565794	0.465059	0.968314746309854	0.958	0.752 - 1.221
MAP2K1	ENSG00000169032	rs11637949	0.0960396	0.218575	0.571854	0.751150622903865	0.854	0.709 - 1.028
CPT1C	ENSG00000169169	rs721885	0.78626	0.885219	0.667908	0.980143088323543	0.959	0.706 - 1.302
PTK2	ENSG00000169398	rs10088133	0.0788019	0.136375	0.239277	0.72022374750289	0.833	0.679 - 1.021
FASN	ENSG00000169710	rs35038106	0.417313	0.287081	0.0583816	0.894958499822598	1.036	0.951 - 1.128
FOS	ENSG00000170345	rs4645870	0.555854	0.208491	0.352934	0.931037315241041	1.075	0.845 - 1.367
SMAD1	ENSG00000170365	rs13110416	0.0381297	0.0669177	0.428677	0.633447550539112	1.487	1.022 - 2.162
CDCA4	ENSG00000170779	rs10144833	0.97571	0.875953	0.975662	0.997953438381082	0.998	0.859 - 1.159
RPS9	ENSG00000170889	rs17305311	0.676378	0.114336	0.475523	0.958737321875563	0.991	0.947 - 1.036
JUNB	ENSG00000171223	rs4804732	0.993309	0.993309	0.274357	0.999163497911461	1.003	0.545 - 1.846
HOPX	ENSG00000171476	rs4864602	0.304488	0.0262642	0.0894547	0.856488179930192	1.106	0.912 - 1.341
LPAR3	ENSG00000171517	rs12041151	0.181076	0.433247	0.143399	0.802493044340954	1.08	0.965 - 1.21
BCL2L1	ENSG00000171552	rs6088962	0.57254	0.57254	0.171175	0.935033702007169	1.15	0.707 - 1.871
ATF7IP	ENSG00000171681	rs7299037	0.547947	0.40799	0.271635	0.929119154240759	0.896	0.627 - 1.281
HDAC3	ENSG00000171720	rs1421896	0.485057	0.485057	0.755003	0.91118925095648	1.103	0.837 - 1.454
BCL2	ENSG00000171791	rs11152375	0.485032	0.0282149	0.650605	0.91118925095648	1.274	0.646 - 2.514
KNDC1	ENSG00000171798	rs11595788	0.389439	0.0418538	0.0704028	0.881679803702636	1.054	0.935 - 1.188
PTEN	ENSG00000171862	rs2785080	0.454005	0.351714	0.534594	0.905859519034308	1.143	0.805 - 1.623
ZNF217	ENSG00000171940	rs73139986	0.866172	0.214956	0.566813	0.984598990887867	1.01	0.9 - 1.133
EIF2AK3	ENSG00000172071	rs867529	0.164794	0.00289475	0.0690295	0.78981302008547	1.319	0.892 - 1.949
MOB3A	ENSG00000172081	rs72981482	0.318248	0.318248	0.14735	0.856807122505999	1.315	0.768 - 2.25
CEBPB	ENSG00000172216	rs1889236	0.0334514	0.402675	0.0414301	0.610595477804878	1.309	1.021 - 1.677
ZMAT3	ENSG00000172667	rs11921986	0.312548	0.68232	0.0124628	0.856488179930192	1.051	0.954 - 1.157
MUS81	ENSG00000172732	rs538394	0.0417319	0.484068	0.492642	0.642416668089669	0.813	0.667 - 0.992
MYD88	ENSG00000172936	rs6796045	0.419157	0.434736	0.310214	0.895221984995252	0.812	0.49 - 1.346
KAT5	ENSG00000172977	rs502468	0.145672	0.145672	0.0192453	0.784846360209956	0.635	0.344 - 1.171
RELA	ENSG00000173039	rs4645917	0.269284	0.269284	0.204181	0.853157213605712	0.628	0.275 - 1.434
ADCK5	ENSG00000173137	rs35817095	0.913281	0.913281	0.183382	0.988795373166023	1.01	0.847 - 1.204
MST1	ENSG00000173531	rs140746667	0.531976	0.142031	0.0133942	0.925551460687527	0.96	0.844 - 1.092
STAT5B	ENSG00000173757	rs185478092	0.545024	0.545024	0.135423	0.928640628768313	1.103	0.803 - 1.516
CD34	ENSG00000174059	rs7572	0.171905	0.346704	0.435975	0.795079906110628	0.795	0.572 - 1.105
TLR10	ENSG00000174123	rs11096956	0.82299	0.908038	0.588788	0.983618215404481	1.039	0.741 - 1.458
HRAS	ENSG00000174775	rs1870726	0.527468	0.782461	0.27043	0.923397720810149	1.048	0.907 - 1.211
P2RY14	ENSG00000174944	rs73157954	0.635362	0.679267	0.40303	0.949445163424384	0.971	0.862 - 1.095
UBE2C	ENSG00000175063	rs11907512	0.959884	0.959884	0.799028	0.995080025715605	1.012	0.647 - 1.582
TMEM9B	ENSG00000175348	rs75146099	0.0320973	0.0626085	0.464965	0.609610215562273	0.909	0.834 - 0.992
SMAD2	ENSG00000175387	rs1625400	0.491963	0.491963	0.0521042	0.913794856595292	0.908	0.69 - 1.195
SFN	ENSG00000175793	rs11247599	0.318581	0.507479	0.134489	0.856907221342926	1.198	0.84 - 1.709
SPHK1	ENSG00000176170	rs445683	0.463357	0.983662	0.201015	0.908667006169922	1.04	0.936 - 1.155
CDK5R1	ENSG00000176749	rs62065493	0.982045	0.74876	0.31899	0.998276227539328	0.999	0.948 - 1.053
TYMS	ENSG00000176890	rs2853543	0.0206035	0.23186	0.0334587	0.570246320856643	1.358	1.048 - 1.759
ACER2	ENSG00000177076	rs188257422	0.408587	0.702376	0.240837	0.891687356641221	1.171	0.805 - 1.702
TOP3A	ENSG00000177302	rs4925159	0.28512	0.773817	0.199817	0.856488179930192	1.099	0.925 - 1.305
CAVIN1	ENSG00000177469	rs72823023	0.206429	0.145952	0.0155262	0.820528068503539	0.721	0.433 - 1.198
JUN	ENSG00000177606	rs2716140	0.603692	0.57304	0.172838	0.938989627149366	0.962	0.831 - 1.114
UBE2N	ENSG00000177889	rs10777512	0.153775	0.153775	0.0266225	0.787866583810143	0.679	0.399 - 1.156
CD28	ENSG00000178562	rs12614091	0.671985	0.366597	0.0595483	0.958066518371967	1.079	0.758 - 1.538
MAF	ENSG00000178573	rs30413	0.176387	0.554908	0.55934	0.797426800374316	0.792	0.564 - 1.111
SUZ12	ENSG00000178691	rs12941700	0.715498	0.715498	0.193801	0.965408440749334	1.118	0.613 - 2.039
AURKB	ENSG00000178999	rs12603646	0.232386	0.174809	0.252663	0.840452300985663	1.102	0.939 - 1.293
ALOX15B	ENSG00000179593	rs150460215	0.422487	0.288104	0.878856	0.896139452404106	0.922	0.755 - 1.125
RCC1	ENSG00000180198	rs74841008	0.174438	0.615087	0.664997	0.795079906110628	1.067	0.972 - 1.17
PAK2	ENSG00000180370	rs2084385	0.465929	0.308131	0.786416	0.908785501874848	1.094	0.859 - 1.393
CXCR2	ENSG00000180871	rs4674259	0.768735	0.38654	0.00661437	0.977273775572272	1.019	0.898 - 1.156
OXTR	ENSG00000180914	rs171029	0.254932	0.449218	0.669749	0.850187139252336	1.319	0.819 - 2.126
NQO1	ENSG00000181019	rs2917667	0.713023	0.0156235	0.410694	0.96437545520062	1.025	0.897 - 1.172
RUVBL2	ENSG00000183207	rs3810176	0.665697	0.916486	0.645762	0.956094680572578	1.028	0.906 - 1.167
TBK1	ENSG00000183735	rs60358746	0.149347	0.240595	0.585264	0.785202583515755	0.908	0.797 - 1.035
CHEK2	ENSG00000183765	rs9620808	0.982332	0.982332	0.763018	0.998329335262136	1.005	0.649 - 1.556
LIN9	ENSG00000183814	rs10799347	0.891694	0.609734	0.759187	0.985554085456461	1.026	0.707 - 1.489
KCNJ12	ENSG00000184185	rs9900289	0.654976	0.901634	0.331727	0.953695074620511	0.965	0.824 - 1.129
PRKD1	ENSG00000184304	rs11847351	0.588361	0.236756	0.659898	0.936748665974473	0.969	0.866 - 1.085
CDCA2	ENSG00000184661	rs11775241	0.0397899	0.0397899	0.64646	0.641580995558943	0.597	0.366 - 0.976
SUMO3	ENSG00000184900	rs13051895	0.555869	0.705512	0.388567	0.931037315241041	1.057	0.878 - 1.273
HSF1	ENSG00000185122	rs3757976	0.0874052	0.0874052	0.872936	0.732526887449306	1.401	0.952 - 2.061
SOCS1	ENSG00000185338	rs2021511	0.49152	0.0715585	0.567208	0.913687789274299	1.183	0.733 - 1.907
ATP6V0A2	ENSG00000185344	rs11609591	0.782989	0.837475	0.852782	0.979069214472114	1.047	0.755 - 1.451
IRF7	ENSG00000185507	rs12360820	0.578822	0.511704	0.354851	0.935033702007169	0.947	0.781 - 1.148
SP1	ENSG00000185591	rs10876447	0.545239	0.745624	0.0347064	0.928702745327407	0.963	0.853 - 1.087
MRTFB	ENSG00000186260	rs28662214	0.489307	0.776991	0.0557888	0.912236489278081	0.849	0.535 - 1.349
MITF	ENSG00000187098	rs56386221	0.695807	0.919848	0.191812	0.962282650461782	1.102	0.676 - 1.796
EPOR	ENSG00000187266	rs651774	0.856499	0.440203	0.385522	0.984598990887867	1.012	0.889 - 1.151
MCRS1	ENSG00000187778	rs80312011	0.0323594	0.0323594	0.820496	0.610323206124853	0.564	0.334 - 0.953
NBR1	ENSG00000188554	rs1824889	0.652021	0.891526	0.503423	0.953464129993494	1.05	0.851 - 1.295
SUMO2	ENSG00000188612	rs12946898	0.387594	0.175257	0.286312	0.881575893602888	0.92	0.76 - 1.112
LRRK2	ENSG00000188906	rs4363681	0.293646	0.293659	0.389449	0.856488179930192	0.948	0.857 - 1.048
JPT1	ENSG00000189159	rs58025213	0.351347	0.59593	0.21769	0.872500474086956	0.859	0.623 - 1.183
LIN54	ENSG00000189308	rs13151495	0.0545103	0.23686	0.129306	0.667910344545455	0.786	0.615 - 1.005
HMGB1	ENSG00000189403	rs7986681	0.765553	0.765553	0.297191	0.976516609204647	0.93	0.576 - 1.501
STK40	ENSG00000196182	rs10908300	0.660696	0.660696	0.963	0.954461428947369	0.875	0.483 - 1.587
SUPT5H	ENSG00000196235	rs1130180	0.0160467	0.00774546	0.285029	0.54183813344086	1.381	1.062 - 1.797
TRRAP	ENSG00000196367	rs62472014	0.543649	0.553088	0.494092	0.927808270565217	0.925	0.72 - 1.189
PTPN1	ENSG00000196396	rs117437913	0.654345	0.689496	0.0204764	0.953669158050454	0.968	0.84 - 1.116
SIAH1	ENSG00000196470	rs56017929	0.87346	0.0883075	0.319937	0.984598990887867	1.029	0.722 - 1.467
MME	ENSG00000196549	rs940895	0.94289	0.423585	0.559571	0.99327254318685	1.011	0.743 - 1.377
MRTFA	ENSG00000196588	rs5758007	0.0139454	0.0352162	0.987105	0.533912871845794	0.65	0.46 - 0.916
NF1	ENSG00000196712	rs12943365	0.429626	0.397057	0.205891	0.89976677945845	1.064	0.913 - 1.24
SRC	ENSG00000197122	rs6017938	0.249375	0.743535	0.26845	0.847565703848635	0.749	0.457 - 1.225
MAP3K5	ENSG00000197442	rs6899530	0.615483	0.402785	0.0694475	0.941972304581343	1.018	0.949 - 1.092
HNRNPAB	ENSG00000197451	rs2961675	0.0197533	0.0128869	0.753201	0.568034573846154	1.186	1.028 - 1.369
ATG7	ENSG00000197548	rs6442241	0.257278	0.110986	0.175523	0.851999857341064	1.081	0.945 - 1.238
SERPINB2	ENSG00000197632	rs6567401	0.373029	0.191992	0.742219	0.88140578572715	1.085	0.906 - 1.299
DPP4	ENSG00000197635	rs13015258	0.203541	0.770544	0.860062	0.818948881177977	0.845	0.651 - 1.096
S100A6	ENSG00000197956	rs2480695	0.645126	0.645126	0.370547	0.951681596377288	0.908	0.601 - 1.371
IRAK4	ENSG00000198001	rs4251473	0.275593	0.244347	0.444681	0.853982744372166	1.128	0.908 - 1.4
ENTPD7	ENSG00000198018	rs10883407	0.0499422	0.0499422	0.125757	0.655204819983361	0.562	0.316 - 1
GRK6	ENSG00000198055	rs2630765	0.247549	0.257326	0.220071	0.846186516213275	1.378	0.8 - 2.373
MARCHF5	ENSG00000198060	rs10748576	0.452976	0.682449	0.974656	0.905588660071301	1.082	0.881 - 1.33
LPAR1	ENSG00000198121	rs10980797	0.642775	0.408446	0.027882	0.951550602573287	1.011	0.964 - 1.061
ASPH	ENSG00000198363	rs7014115	0.236057	0.145495	0.0128276	0.840452300985663	0.927	0.817 - 1.051
ITSN2	ENSG00000198399	rs13033241	0.643097	0.420776	0.643675	0.951574533813831	0.887	0.533 - 1.475
BAZ1A	ENSG00000198604	rs8004518	0.280496	0.341977	0.216995	0.856368390063425	0.835	0.601 - 1.159
PAPSS2	ENSG00000198682	rs1555434	0.904728	0.785522	0.373368	0.987719411811735	1.009	0.867 - 1.175
MTOR	ENSG00000198793	rs4845985	0.670751	0.505219	0.550297	0.957405729190909	1.035	0.885 - 1.21
OPA1	ENSG00000198836	rs181232145	0.72372	0.679987	0.353635	0.967122954499151	0.981	0.884 - 1.089
PRMT6	ENSG00000198890	rs1623927	0.573776	0.748018	0.643976	0.935033702007169	1.016	0.961 - 1.074
BMPR2	ENSG00000204217	rs6435149	0.277188	0.0204527	0.0572376	0.854948594460813	0.937	0.834 - 1.053
EHMT2	ENSG00000204371	rs3020644	0.13855	0.0255304	0.0035153	0.781266906953759	1.351	0.907 - 2.012
LAYN	ENSG00000204381	rs117895420	0.40559	0.40559	0.8974	0.890908417888563	0.867	0.62 - 1.213
POU5F1	ENSG00000204531	rs35303934	0.453503	0.000318054	0.00465824	0.905647577871042	0.982	0.937 - 1.03
LIN52	ENSG00000205659	rs11622838	0.822977	0.794917	0.0698208	0.983618215404481	0.986	0.871 - 1.116
SELENOH	ENSG00000211450	rs182930333	0.969132	0.997821	0.742058	0.996708879825768	1.003	0.882 - 1.14
ACKR1	ENSG00000213088	rs12075	0.995046	0.89718	0.317131	0.999750201074787	1	0.885 - 1.131
NRAS	ENSG00000213281	rs747937	0.310537	0.310537	0.821399	0.856488179930192	1.473	0.697 - 3.116
CHUK	ENSG00000213341	rs148211064	0.968329	0.812209	0.637164	0.996564973497608	0.995	0.764 - 1.296
DDAH2	ENSG00000213722	rs9267576	0.00457883	0.00943888	0.00257804	0.440601818840909	0.844	0.75 - 0.949
FIS1	ENSG00000214253	rs114756165	0.532182	0.23002	0.14563	0.925551460687527	1.024	0.951 - 1.103
PHB2	ENSG00000215021	rs143319657	0.874741	0.874741	0.555794	0.984598990887867	1.037	0.663 - 1.621
MIF	ENSG00000240972	rs5751776	0.510848	0.549183	0.710394	0.917924878484779	0.944	0.796 - 1.121
PINX1	ENSG00000254093	rs117263379	0.899766	0.899766	0.283248	0.985995842671692	0.963	0.539 - 1.722
EID3	ENSG00000255150	rs11111979	0.473163	0.463628	0.578634	0.908785501874848	0.92	0.732 - 1.156
FNTB	ENSG00000257365	rs12434868	0.190748	0.878756	0.473615	0.809006112479741	0.963	0.911 - 1.019
CUX1	ENSG00000257923	rs803091	0.833387	0.352909	0.322373	0.9842954660536	1.028	0.792 - 1.335
ITGB3	ENSG00000259207	rs7210182	0.033002	0.0350133	0.66325	0.610323206124853	0.769	0.604 - 0.979

## Sheet: Table S3
Tables S3. Finngen R10 O15 Preeclampsia Cohort mQTLs-GWAS SMR Analysis Results
probeID	SYMBOL	topSNP	p_SMR	p_SMR_multi	p_HEIDI	fdr_SMR	OR_SMR	95% CI_SMR
cg00000321	SFRP1	rs72643819	0.748195	0.748195	0.663776	0.973548278830839	1.028	0.869 - 1.216
cg00000658	MAN1B1	rs4880091	0.298128	0.298128	0.505611	0.89469205000801	0.971	0.918 - 1.027
cg00000714	TSEN34	rs17305311	0.676647	0.302013	0.82243	0.962731845988395	0.978	0.878 - 1.088
cg00001261	ZNF174	rs185149	0.854153	0.774193	0.56592	0.989613388087682	1.007	0.938 - 1.08
cg00001349	MAEL	rs41269702	0.746124	0.746124	0.939391	0.973003896301664	0.969	0.803 - 1.17
cg00002033	LRFN1	rs7246750	0.412202	0.636192	0.671289	0.912788617329064	0.959	0.868 - 1.06
cg00002080	RWDD2B	rs1571680	0.89711	0.746247	0.685792	0.991650868384673	1.008	0.898 - 1.131
cg00002145	COL6A3	rs34387889	0.0928613	0.0928613	0.97283	0.784478468515745	0.87	0.74 - 1.023
cg00002190	CSGALNACT1	rs73218626	0.436248	0.676317	0.651747	0.917241586748302	0.988	0.958 - 1.019
cg00002224	C8orf31	rs11136299	0.0770181	0.202169	0.318556	0.76949105168502	1.088	0.991 - 1.195
cg00003578	AK095438	rs4846117	0.101897	0.0881158	0.495488	0.797601044223208	0.867	0.731 - 1.029
cg00003900	PRSS30P	rs11862984	0.783311	0.940424	0.987842	0.980261592421671	1.013	0.926 - 1.107
cg00003965	RETNLB	rs6437795	0.536371	0.803914	0.958302	0.937075447097677	0.964	0.859 - 1.082
cg00003994	MEOX2	rs10249022	0.505541	0.505541	0.177936	0.932409651845866	0.939	0.782 - 1.129
cg00004073	GBX2	rs3768921	0.0405109	0.19218	0.409057	0.724489193194871	0.97	0.943 - 0.999
cg00004082	SLC2A9	rs13133766	0.941793	0.492799	0.517781	0.996342394137802	0.997	0.922 - 1.078
cg00004105	LOXL4	rs10736126	0.174587	0.245981	0.172989	0.842462917768382	0.94	0.86 - 1.028
cg00004207	SRSF7	rs4670892	0.225395	0.174655	0.0872733	0.862243080716096	1.045	0.973 - 1.121
cg00004806	AGPAT4-IT1	rs16892196	0.468054	0.468054	0.706804	0.925531577844931	1.052	0.918 - 1.205
cg00004883	LDHD	rs117601275	0.753672	0.753672	0.190975	0.97473734500864	1.027	0.868 - 1.217
cg00005072	ANKRD11	rs62070784	0.965889	0.347966	0.410941	0.998624104631093	0.999	0.952 - 1.049
cg00005166	OR1F2P	rs579134	0.774381	0.774381	0.854787	0.978660404002697	0.978	0.839 - 1.14
cg00005297	DOK7	rs10031530	0.852046	0.852046	0.768541	0.989613388087682	1.011	0.898 - 1.14
cg00005622	FAM203A	rs7820500	0.546823	0.546823	0.676747	0.9394521893419	0.958	0.833 - 1.102
cg00006626	NUP210L	rs11680	0.101785	0.0296704	0.686792	0.797601044223208	0.961	0.916 - 1.008
cg00006948	FGFR3	rs1665364	0.0959533	0.176376	0.200413	0.789419217261936	0.96	0.915 - 1.007
cg00007420	C6orf168	rs11963108	0.645296	0.876295	0.164636	0.957369958788186	1.025	0.922 - 1.14
cg00007540	TNFAIP2	rs8006383	0.787211	0.787211	0.33591	0.98070758534555	1.014	0.919 - 1.119
cg00007800	CALML6	rs12138152	0.535065	0.535065	0.245568	0.936951518215502	0.946	0.793 - 1.128
cg00007987	ZNF581	rs11084406	0.52049	0.52049	0.0498109	0.93313485653897	0.938	0.771 - 1.141
cg00008665	C3orf39	rs834176	0.628178	0.191638	0.00573881	0.954427596066595	0.975	0.878 - 1.082
cg00008819	C4orf44	rs61790518	0.669375	0.533412	0.9027	0.961517756566323	0.986	0.924 - 1.052
cg00008971	MMACHC	rs4660863	0.000534512	0.00219488	0.00560998	0.332246706341722	1.21	1.086 - 1.347
cg00009053	LRRC10B	rs3741260	0.142921	0.0259003	0.227519	0.828926398809671	1.065	0.979 - 1.158
cg00009292	DMRTA2	rs6676515	0.614956	0.614956	0.970492	0.953091105821543	0.966	0.843 - 1.106
cg00009306	TCRA	rs227016	0.248013	0.0402822	0.00562512	0.87228447518797	0.975	0.933 - 1.018
cg00009349	V alpha immunoglobulin	rs61972228	0.808798	0.808798	0.701452	0.983910995297773	0.988	0.895 - 1.091
cg00009523	TPO	rs11674954	0.920726	0.181117	0.191309	0.99400492014463	1.001	0.973 - 1.031
cg00009553	CDH8	rs9926466	0.743051	0.743051	0.637083	0.972243127172044	0.976	0.846 - 1.127
cg00010108	AX748388	rs62286187	0.614802	0.812096	0.00427526	0.953081730607376	0.98	0.906 - 1.06
cg00010654	HECTD3	rs12725055	0.107487	0.107487	0.281459	0.802538785331633	0.887	0.767 - 1.026
cg00010932	METTL5	rs72878187	0.679771	0.679771	0.279919	0.96326031862069	1.035	0.877 - 1.222
cg00010954	IRX3	rs6499709	0.397065	0.495888	0.18667	0.911219356263936	0.952	0.849 - 1.067
cg00011203	mir-34	rs9435139	0.608313	0.608313	0.986924	0.952099764625577	0.966	0.844 - 1.104
cg00011239	GDF7	rs2289082	0.721452	0.301393	0.74257	0.969993740659341	1.022	0.905 - 1.155
cg00011346	ERBB4	rs7599312	0.996904	0.996904	0.317459	0.999626782881976	1	0.892 - 1.121
cg00011482	PAX9	rs4904210	0.665217	0.665217	0.888593	0.961351351997281	0.972	0.856 - 1.105
cg00011616	LOC100507351	rs7218173	0.00889355	0.00889355	0.500845	0.565641406798376	1.42	1.092 - 1.848
cg00011861	TNFAIP2	rs719252	0.52772	0.52772	0.169931	0.934628034522144	0.974	0.897 - 1.057
cg00011924	RNF222	rs9906128	0.788804	0.183743	0.677598	0.98083569550747	1.007	0.959 - 1.056
cg00012362	S100A13	rs913861	0.48786	0.437122	0.497663	0.928758397793954	1.011	0.981 - 1.042
cg00012576	5S_rRNA	rs958053	0.193062	0.193062	0.708412	0.849942127540032	1.093	0.956 - 1.251
cg00012638	KCNK17	rs11753141	0.533882	0.68683	0.586665	0.936758154693273	1.01	0.979 - 1.041
cg00012692	GJB6	rs79510176	0.839964	0.96605	0.934914	0.987716839302407	0.988	0.878 - 1.111
cg00012701	HLA-E	rs17184549	0.0538588	0.0109037	0.617724	0.739356981999708	0.887	0.785 - 1.002
cg00013301	NPFFR2	rs6848163	0.885966	0.885966	0.941879	0.990798330373307	1.01	0.886 - 1.15
cg00013409	EPHA10	rs12044682	0.0451221	0.0451221	0.226141	0.72885936866724	0.83	0.692 - 0.996
cg00013733	RPS15	rs111271957	0.750116	0.750116	NA	0.974134337613304	0.979	0.86 - 1.115
cg00013899	CACHD1	rs305575	0.303199	0.303199	0.881061	0.895519044383562	1.104	0.914 - 1.333
cg00014104	MAPK1	rs5750113	0.46835	0.46835	0.475815	0.925571298064516	0.939	0.793 - 1.113
cg00014194	OLFM1	rs572945	0.825431	0.825431	0.436851	0.985962868908506	0.989	0.896 - 1.092
cg00014333	LZTS1	rs729361	0.280062	0.188864	0.148744	0.887803281962325	1.039	0.969 - 1.114
cg00014377	MYL10	rs116012516	0.182585	0.36087	0.164063	0.846715622563696	0.968	0.922 - 1.016
cg00014484	LOC338797	rs11061502	0.518584	0.518584	0.301885	0.93313485653897	0.962	0.854 - 1.083
cg00014733	MIR3653	rs131182	0.369606	0.369606	0.455302	0.905519187663307	0.935	0.807 - 1.083
cg00014754	PSCA	rs1836633	0.364744	0.584233	0.64797	0.903421640306055	0.963	0.889 - 1.044
cg00014806	GADD45B	rs60967049	0.0662104	0.0662104	0.0272647	0.756763024886184	0.851	0.717 - 1.011
cg00014830	CBX8	rs57933603	0.94396	0.94396	0.635983	0.996708652733039	1.006	0.852 - 1.188
cg00015603	MYEOV2	rs3749078	0.690074	0.690074	0.760208	0.96556219259082	0.974	0.856 - 1.108
cg00016223	STK38	rs116111817	0.587588	0.587588	0.420284	0.947057951167114	0.967	0.857 - 1.091
cg00016238	C1orf100	rs945652	0.0337083	0.0656485	0.821272	0.7031248180406	1.057	1.004 - 1.113
cg00016255	L77588	rs12451424	0.921864	0.921864	0.754795	0.99400492014463	0.993	0.863 - 1.143
cg00016892	C19orf69	rs11083620	0.834461	0.834461	0.934734	0.986953080320097	1.009	0.926 - 1.1
cg00016913	PIPOX	rs7207327	0.859876	0.859876	0.217474	0.989613388087682	1.01	0.907 - 1.123
cg00017062	Mir_584	rs7179028	0.0217138	0.0167378	0.927607	0.649201704848678	1.108	1.015 - 1.21
cg00017203	PLEC	rs11786934	0.0640679	0.0640679	0.844244	0.754024180115665	0.939	0.879 - 1.004
cg00017475	ABO	rs8176725	0.110242	0.267979	0.306217	0.80562878088993	0.932	0.855 - 1.016
cg00017546	MED18	rs12144013	0.769257	0.769257	0.33843	0.978127608698016	1.012	0.935 - 1.095
cg00017639	SLC28A1	rs11631884	0.865825	0.830897	0.726247	0.990174724666569	1.005	0.945 - 1.069
cg00017970	FAM110D	rs3748854	0.941635	0.780452	0.890333	0.996342394137802	1.001	0.967 - 1.037
cg00018181	SH2B2	rs712841	0.75887	0.58453	0.174832	0.975829329346945	1.006	0.969 - 1.044
cg00018184	S100A4	rs4845554	0.503738	0.503738	0.876918	0.931971099477931	0.936	0.769 - 1.137
cg00018229	TTC13	rs11122172	0.766929	0.766929	0.465331	0.977756184241962	1.014	0.923 - 1.115
cg00019196	SIAH3	rs73474645	0.860548	0.742782	0.600738	0.989733862385682	0.995	0.945 - 1.049
cg00019458	UTS2	rs228654	0.660341	0.660341	0.25721	0.960286202602086	0.967	0.831 - 1.124
cg00019495	HOPX	rs7659063	0.118487	0.464307	0.686797	0.809449394524867	1.035	0.991 - 1.08
cg00019511	DLK1	rs1058009	0.921117	0.921117	0.342872	0.99400492014463	0.994	0.879 - 1.124
cg00019759	ATF3	rs79890508	0.954912	0.954912	0.276672	0.998195784623957	1.004	0.877 - 1.149
cg00019880	PCTP	rs7221624	0.468992	0.757161	0.753542	0.925571298064516	0.952	0.835 - 1.087
cg00020191	SYT1	rs67167203	0.361388	0.361388	0.154888	0.902261642516408	1.071	0.925 - 1.24
cg00020340	GET4	rs76105981	0.118091	0.273746	0.477765	0.809449394524867	0.927	0.844 - 1.019
cg00020649	OCA2	rs77572354	0.354993	0.354993	0.498036	0.901289816638425	0.843	0.588 - 1.21
cg00020991	CBR4	rs28421942	0.103069	0.196834	0.663551	0.79898923361762	0.897	0.788 - 1.022
cg00021123	NBPF1	rs2273113	0.210228	0.225267	0.958335	0.859903625699039	0.949	0.874 - 1.03
cg00021325	TTC7B	rs10150104	0.353049	0.433893	0.65855	0.901289816638425	0.958	0.876 - 1.049
cg00021476	KIAA0182	rs4843971	0.836847	0.919399	0.111392	0.987466512953995	1.013	0.899 - 1.14
cg00021532	TFAP4	rs233953	0.175134	0.0114875	0.19947	0.842574497501024	1.027	0.988 - 1.066
cg00021540	SEC14L1	rs654505	0.731673	0.731673	0.904493	0.971393945104716	0.982	0.885 - 1.089
cg00021855	PYCRL	rs4874167	0.27869	0.834045	0.406743	0.886852033559967	1.017	0.986 - 1.049
cg00022101	DOCK1	rs78302992	0.099967	0.363469	0.25029	0.795382954924307	0.959	0.913 - 1.008
cg00022145	LOC100128946	rs6009411	0.873985	0.636897	0.983742	0.990769969776673	1.008	0.912 - 1.114
cg00022858	PDGFRA	rs7673984	0.519044	0.519044	0.349529	0.93313485653897	0.95	0.813 - 1.11
cg00022866	CCDC88B	rs7122759	0.705869	0.352622	0.105692	0.96778182017286	1.007	0.97 - 1.047
cg00022900	LOC389676	rs56323732	0.708289	0.708289	0.829828	0.968013040134395	0.971	0.833 - 1.132
cg00023024	HTR1D	rs944508	0.44982	0.44982	0.979842	0.919474075102148	0.946	0.82 - 1.092
cg00023411	CYP26B1	rs744027	0.282849	0.282849	0.874547	0.888910877559796	1.072	0.944 - 1.218
cg00023464	CARKD	rs440771	0.11098	0.0203073	0.821013	0.806142845082157	0.956	0.904 - 1.011
cg00023492	NBL1	rs2314329	0.614153	0.614153	0.310749	0.953081730607376	0.965	0.84 - 1.109
cg00023808	MIR4285	rs726890	0.328883	0.328883	0.0785634	0.89767	1.098	0.911 - 1.323
cg00023919	RHOD	rs11227678	0.919503	0.762856	0.953239	0.99400492014463	0.997	0.933 - 1.065
cg00024192	CCDC141	rs6715920	0.906733	0.906733	0.0152864	0.992333999803467	1.011	0.848 - 1.204
cg00024396	ELOVL5	rs2562896	0.382613	0.382613	0.416958	0.907827745157857	1.092	0.896 - 1.331
cg00024404	SERINC5	rs1126176	0.50369	0.0759709	0.300928	0.931971099477931	1.03	0.944 - 1.124
cg00024416	DQ575315	rs5760093	0.663343	0.563004	0.454834	0.960813463613988	0.993	0.964 - 1.024
cg00024494	ZFHX3	rs8048267	0.752012	0.752012	0.200751	0.974454249763906	0.981	0.873 - 1.103
cg00024516	BC045668	rs1806576	0.692229	0.692229	0.220359	0.965770600411559	0.964	0.805 - 1.155
cg00024989	B3GNT3	rs36688	0.408871	0.408871	0.680691	0.912651832130213	1.049	0.936 - 1.176
cg00025211	NUDT17	rs1887803	0.979792	0.979792	0.655677	0.999034641026256	0.999	0.894 - 1.115
cg00025357	PADI3	rs7522439	0.706814	0.787295	0.564043	0.96778182017286	1.008	0.966 - 1.053
cg00025439	SLC7A5	rs4384608	0.169001	0.24122	0.602832	0.836565039140786	0.968	0.924 - 1.014
cg00025496	ABR	rs2009490	0.157281	0.157281	0.795664	0.83243991780729	0.895	0.767 - 1.044
cg00025823	CRHR1	rs17763104	0.780686	0.780686	0.362297	0.979636278032752	1.034	0.819 - 1.305
cg00025972	FAT1	rs10000282	0.402433	0.402433	0.0116802	0.911979530584225	1.052	0.935 - 1.183
cg00026362	LOC100132354	rs11965885	0.129976	0.129976	0.266789	0.816349386183283	0.862	0.712 - 1.045
cg00026474	ST3GAL1	rs58201941	0.170757	0.233036	0.349194	0.837740103358092	1.039	0.984 - 1.098
cg00026553	ZNF710	rs1106990	0.0873431	0.0873431	0.60079	0.775344882405844	0.922	0.839 - 1.012
cg00026803	KCNJ9	rs17846705	0.556479	0.576774	0.256954	0.940679041838449	0.961	0.843 - 1.096
cg00026909	DAB1	rs6587820	0.0642042	0.228567	0.0101511	0.754861646972477	0.923	0.847 - 1.005
cg00026938	GLI2	rs10179548	0.799201	0.799201	0.481383	0.982527977587091	1.029	0.826 - 1.282
cg00027081	TSSC1	rs4854150	0.959977	0.736229	0.448473	0.998370735990798	0.998	0.922 - 1.08
cg00027155	CLEC16A	rs1861549	0.0527105	0.406309	0.700002	0.739181105179856	0.971	0.942 - 1
cg00027162	LOC100131176	rs6464144	0.298043	0.298043	0.728977	0.89469205000801	0.917	0.78 - 1.079
cg00027674	RAB38	rs11606462	0.629325	0.629325	0.811438	0.954536178031421	0.958	0.804 - 1.141
cg00027745	MICALL2	rs111876385	0.34629	0.34629	0.833625	0.900669582249696	1.087	0.914 - 1.292
cg00028022	SNORD112	rs12135558	0.0452405	0.350897	0.701551	0.72885936866724	1.028	1.001 - 1.057
cg00028034	TSPY26P	rs4911088	0.200494	0.200494	0.608827	0.853901991586998	0.91	0.788 - 1.051
cg00028135	ZBTB20	rs7653569	0.740367	0.740367	0.885164	0.971900081174361	0.979	0.863 - 1.11
cg00028429	Y_RNA	rs79144926	0.340021	0.340021	0.73606	0.899648347472006	1.073	0.929 - 1.239
cg00028678	ARHGEF4	rs6752315	0.588898	0.588898	0.819444	0.947438391910437	1.042	0.897 - 1.211
cg00028929	KRT5	rs17852231	0.151204	0.299166	0.104113	0.832403933261006	1.038	0.987 - 1.091
cg00028993	GLTSCR2	rs28700176	0.090165	0.090165	0.688277	0.779808152767609	1.064	0.99 - 1.144
cg00030005	INSIG1	rs9768380	0.189089	0.189089	0.751938	0.849269411432685	1.08	0.963 - 1.21
cg00030420	SLC25A2	rs17097147	0.540575	0.540575	0.770791	0.938293380616724	1.046	0.906 - 1.208
cg00030466	MIR4251	rs905132	0.248287	0.248287	0.024357	0.872345016451577	1.1	0.936 - 1.294
cg00030604	PLCH2	rs4648843	0.820208	0.820208	0.954161	0.985365115747849	0.988	0.891 - 1.095
cg00030774	FAM189A1	rs2292629	0.440808	0.440808	0.819243	0.9172844557854	0.93	0.774 - 1.118
cg00031443	PNPLA6	rs560849	0.47509	0.47509	0.268371	0.926475450440873	0.97	0.891 - 1.055
cg00031896	KDM2B	rs73227906	0.0856944	0.0856944	0.217444	0.773523124871573	0.889	0.777 - 1.017
cg00031973	LINC00525	rs1453281	0.70962	0.70962	0.163128	0.968344684161577	1.028	0.888 - 1.19
cg00032205	TSPYL5	rs72666248	0.833982	0.500977	0.674078	0.986953080320097	1.014	0.893 - 1.15
cg00032366	RPL36	rs2184854	0.182529	0.182529	0.34033	0.846715622563696	1.115	0.95 - 1.307
cg00032879	MORN1	rs7519807	0.984732	0.511591	0.93609	0.99939377987152	1.001	0.902 - 1.111
cg00033209	NAA60	rs7206826	0.0465669	0.173738	0.0852257	0.732495865563557	1.051	1.001 - 1.104
cg00033213	TOP1MT	rs1078329	0.343341	0.909369	0.806017	0.900449079388928	0.988	0.963 - 1.013
cg00033551	NUDT16L1	rs80225946	0.0727089	0.0727089	0.915259	0.767842364528048	0.841	0.695 - 1.016
cg00033643	SLC35B4	rs1646638	0.470241	0.470241	0.61686	0.925629182676735	1.044	0.929 - 1.173
cg00033806	LINC00051	rs144336753	0.635873	0.635873	0.992555	0.955535602017411	0.945	0.746 - 1.196
cg00033877	AX748036	rs9577389	0.135751	0.135751	0.0985351	0.822245247520661	1.113	0.967 - 1.282
cg00034003	PIEZO1	rs80304559	0.335011	0.809094	0.0160904	0.898294992808062	0.969	0.909 - 1.033
cg00034769	C14orf64	rs1456979	0.801036	0.83596	0.998466	0.982853292427144	1.011	0.928 - 1.101
cg00035197	CBFA2T3	rs72813595	0.45304	0.45304	0.440035	0.920684620283685	0.96	0.864 - 1.067
cg00035220	MIR595	rs6459875	0.0824568	0.0824568	0.487266	0.770333498121019	1.1	0.988 - 1.224
cg00035347	NT5C2	rs10748839	0.66525	0.666931	0.278722	0.961351351997281	1.008	0.972 - 1.046
cg00035398	WDR60	rs74959868	0.745263	0.328389	0.0181607	0.972875797982504	0.981	0.874 - 1.101
cg00035449	AF086258	rs9355132	0.0241798	0.551436	0.966827	0.660649388277665	1.032	1.004 - 1.061
cg00035636	AK093279	rs9316248	0.324138	0.149092	0.30263	0.89767	1.034	0.967 - 1.106
cg00036119	RBFOX1	rs8060406	0.741018	0.171146	0.414677	0.971900081174361	0.989	0.929 - 1.054
cg00036263	KIF26B	rs4658794	0.265726	0.265726	0.797711	0.880189737350848	0.943	0.852 - 1.045
cg00036324	TTC40	rs7088613	0.305305	0.305305	0.223716	0.895519044383562	1.086	0.927 - 1.272
cg00036347	C2CD4D	rs7551806	0.974675	0.18739	0.099117	0.998670313522033	1.001	0.954 - 1.05
cg00036408	TMEM105	rs6565559	0.729762	0.729762	0.0864653	0.971258378591854	0.968	0.807 - 1.162
cg00036723	CCL1	rs78188167	0.798425	0.961211	0.956259	0.982405373655971	1.012	0.922 - 1.112
cg00036871	INHA	rs11893842	0.645216	0.192691	0.513976	0.957354784558287	1.016	0.951 - 1.085
cg00037406	PRTN3	rs123698	0.795709	0.795709	0.401243	0.981787775777159	1.022	0.867 - 1.204
cg00038736	GGN	rs2270095	0.408209	0.250575	0.374371	0.912651832130213	0.976	0.92 - 1.034
cg00039463	CREBBP	rs11641279	0.715603	0.715603	0.726069	0.968880444869922	0.976	0.856 - 1.113
cg00039480	SLC47A2	rs34834489	0.278266	0.278266	0.590674	0.886852033559967	1.047	0.963 - 1.139
cg00039627	LOC643387	rs113960603	0.557244	0.557244	0.493257	0.940821173103361	1.034	0.926 - 1.154
cg00039864	COL23A1	rs684612	0.975807	0.986561	0.426756	0.998693895896404	1.001	0.946 - 1.059
cg00040466	SMOC2	rs2144746	0.0200416	0.0200416	0.283318	0.644570100122366	0.814	0.685 - 0.968
cg00040569	ZNF45	rs377931	0.436561	0.436561	0.092007	0.917241586748302	1.074	0.897 - 1.286
cg00040575	MICAL3	rs8143018	0.0341849	0.0341849	0.654674	0.703822262495049	0.823	0.687 - 0.986
cg00040588	MXRA8	rs151070368	0.405869	0.0172739	0.0580334	0.911979530584225	0.984	0.946 - 1.022
cg00040646	CCT2	rs11177751	0.763324	0.00175192	0.0311188	0.977074516837698	1.005	0.971 - 1.041
cg00041270	C4orf52	rs10008393	0.545663	0.545663	0.808508	0.939421667088049	1.036	0.923 - 1.163
cg00041575	C11orf21	rs2521269	0.175488	0.222393	0.791017	0.842574497501024	0.967	0.92 - 1.015
cg00042156	LOC84856	rs2801023	0.33759	0.756655	0.257537	0.899089800700037	0.965	0.897 - 1.038
cg00042882	AP1S1	rs6944467	0.420601	0.420601	0.597961	0.913533477665846	1.085	0.889 - 1.324
cg00043076	METTL19	rs2631727	0.26103	0.968864	0.486649	0.876540850652517	1.028	0.979 - 1.08
cg00043324	ZNF695	rs12129591	0.884985	0.884985	0.352382	0.990769969776673	1.01	0.882 - 1.156
cg00043564	EMID2	rs12534721	0.300788	0.469524	0.0917907	0.895280558407023	1.033	0.971 - 1.098
cg00043790	KCNAB2	rs486823	0.39908	0.39908	0.335541	0.911648740517178	1.057	0.929 - 1.204
cg00044050	RMI2	rs918738	0.629424	0.874867	0.43561	0.954557631081935	1.008	0.975 - 1.043
cg00044796	TRNA_Pseudo	rs1969872	0.443226	0.378349	0.295335	0.918136219390778	1.012	0.981 - 1.044
cg00045070	PCSK9	rs2479409	0.666702	0.47465	0.434389	0.961457197985492	1.006	0.978 - 1.036
cg00045227	OR9G9	rs10896523	0.788709	0.515911	0.313796	0.980791701846313	1.005	0.969 - 1.043
cg00045762	ODZ2	rs9313387	0.0409123	0.0409123	0.637828	0.724489193194871	1.119	1.005 - 1.247
cg00045902	PWWP2B	rs138004790	0.320359	0.069271	0.23714	0.897208348519117	0.966	0.903 - 1.034
cg00046336	DDX18	rs417651	0.105111	0.105111	0.048437	0.801155425517354	0.886	0.766 - 1.026
cg00046913	HAGH	rs58987215	0.550026	0.550026	0.978977	0.939883041275284	1.02	0.956 - 1.089
cg00047079	POU4F1	rs138287413	0.987123	0.987123	NA	0.99939377987152	1.002	0.826 - 1.214
cg00047287	CPT1B	rs131758	0.522861	0.508783	0.307025	0.933624462281941	1.024	0.953 - 1.1
cg00047694	LOC732275	rs12919400	0.251942	0.217371	0.403542	0.873769790779485	1.046	0.968 - 1.13
cg00048370	AK093114	rs206738	0.619448	0.744661	0.157304	0.953287866368539	0.965	0.838 - 1.111
cg00048697	PDCL2	rs2412665	0.376146	0.376146	0.867642	0.907047275778218	1.08	0.911 - 1.281
cg00048759	STAG3	rs1727124	0.179129	0.336699	0.849904	0.844706383308134	0.929	0.834 - 1.034
cg00049156	TMED5	rs771448	0.278009	0.534828	0.788798	0.886723029360237	0.923	0.799 - 1.067
cg00049323	AK023178	rs2561667	0.952884	0.82122	0.917245	0.997797251432665	0.999	0.968 - 1.031
cg00049382	STARD13	rs17079539	0.022584	0.0439305	0.220165	0.653471279560708	1.097	1.013 - 1.187
cg00049440	KLF9	rs3780603	0.390599	0.668514	0.118892	0.909884988181593	0.967	0.897 - 1.043
cg00049502	C12orf47	rs9971746	5.136392e-05	5.136392e-05	0.254754	0.116803	1.465	1.218 - 1.763
cg00049595	TFEB	rs9369301	0.878292	0.804698	0.864679	0.990769969776673	0.996	0.941 - 1.053
cg00049664	CMTM2	rs138122225	0.445394	0.700748	0.877502	0.918492554757393	1.031	0.954 - 1.114
cg00049691	HIST2H2AB	rs41264630	0.709809	0.709809	0.982057	0.968344684161577	1.032	0.875 - 1.216
cg00049709	MIR4251	rs7538096	0.476543	0.0662195	NA	0.926518499227362	1.053	0.913 - 1.216
cg00049729	U6atac	rs593979	0.344121	0.530732	0.365594	0.900525009902098	0.982	0.947 - 1.019
cg00049883	BC108660	rs8059894	0.625444	0.453382	0.123806	0.953658954012507	0.968	0.847 - 1.105
cg00050152	BTNL9	rs59435298	0.792619	0.792619	0.421002	0.981409801149258	1.011	0.935 - 1.093
cg00050294	ACTRT2	rs12752801	0.248937	0.343468	NA	0.872345016451577	1.09	0.942 - 1.261
cg00050336	C1QTNF7	rs13113022	0.0938718	0.0873206	0.0388083	0.786825637190659	1.051	0.992 - 1.114
cg00050482	HTA	rs4503823	0.999892	0.999892	0.403974	0.999947843424161	1	0.854 - 1.17
cg00050618	IL21R	rs757374	0.930113	0.930113	0.379776	0.994914738866785	1.006	0.873 - 1.16
cg00050654	LOC100507266	rs10428352	0.0120972	0.00138434	0.0095317	0.594702149196006	0.929	0.878 - 0.984
cg00051154	GBX2	rs6725848	0.590553	0.175902	0.203476	0.947556429632169	0.993	0.968 - 1.019
cg00051179	GABRA1	rs4394158	0.645424	0.645424	0.56702	0.957369958788186	0.962	0.816 - 1.134
cg00051662	CYP2C19	rs145411264	0.428851	0.428851	0.248786	0.916530330731106	1.059	0.919 - 1.219
cg00052385	ST3GAL1	rs72720296	0.14076	0.16442	0.344547	0.828150474741006	0.908	0.798 - 1.032
cg00052588	DPEP1	rs1991508	0.753181	0.631844	0.610592	0.974679120468095	0.993	0.949 - 1.038
cg00052684	FKBP5	rs76917354	0.281148	0.297173	0.387591	0.888398306937783	0.944	0.849 - 1.049
cg00052772	B3GALT4	rs970902	0.0284359	0.0423764	0.0384531	0.677562619358779	0.849	0.733 - 0.983
cg00052903	PRB3	rs6488334	0.779802	0.779802	0.846513	0.979405767440861	1.021	0.885 - 1.177
cg00052932	ANKAR	rs1132360	0.0479867	0.522921	0.223357	0.732970757218413	1.046	1 - 1.094
cg00053373	ATP1B2	rs7210750	0.923959	0.923959	0.879094	0.994411674952832	1.007	0.879 - 1.153
cg00053851	BC032899	rs4570386	0.668409	0.668409	0.483369	0.961517756566323	0.964	0.814 - 1.141
cg00053870	KLHL30	rs12623661	0.516023	0.649111	0.734817	0.93313485653897	1.048	0.91 - 1.207
cg00054210	CYP7B1	rs10090584	0.951991	0.951991	0.983261	0.997779963418593	0.995	0.837 - 1.183
cg00054409	MICA	rs113000567	0.105333	0.00143264	0.0866079	0.801241974089988	1.04	0.992 - 1.091
cg00054472	TTLL3	rs3806667	0.712937	0.761607	0.978577	0.968655091262361	1.019	0.922 - 1.127
cg00054692	C7orf30	rs199359	0.128171	0.30026	0.271342	0.814491268771644	1.098	0.973 - 1.238
cg00054774	C2CD2	rs112301094	0.859375	0.598523	0.21282	0.989613388087682	0.994	0.932 - 1.06
cg00055341	BC035629	rs2346107	0.775961	0.981618	0.823294	0.978838487480992	1.009	0.95 - 1.072
cg00055555	BAMBI	rs1775909	0.112638	0.284388	0.580035	0.808240079852806	1.088	0.98 - 1.208
cg00055603	LOC388630	rs12059739	0.39004	0.760982	0.772376	0.909791159009649	0.974	0.918 - 1.034
cg00055617	CD7	rs113937230	0.861017	0.861017	0.295251	0.989765172002506	1.015	0.863 - 1.192
cg00055679	POU4F1	rs9574238	0.386824	0.337719	0.594134	0.908920920006024	1.036	0.957 - 1.122
cg00055764	RIMBP2	rs10082766	0.472913	0.472913	0.989845	0.92576536141584	0.931	0.767 - 1.131
cg00055986	IRX2	rs12520363	0.676748	0.74154	0.482608	0.962731845988395	0.987	0.93 - 1.049
cg00056066	ARHGAP21	rs10828723	0.636647	0.636647	0.499818	0.955575086242063	1.042	0.879 - 1.235
cg00056257	GRM7	rs342041	0.0527753	0.363011	0.848961	0.739356981999708	1.066	0.999 - 1.138
cg00056433	TRNA_Glu	rs58055613	0.141252	0.134454	0.0939834	0.828401348549953	1.03	0.99 - 1.072
cg00056497	AK125849	rs4462259	0.766625	0.895726	0.956663	0.977756184241962	1.008	0.955 - 1.064
cg00056754	DUSP27	rs2281963	0.130383	0.30788	0.202188	0.816529871164659	0.933	0.853 - 1.021
cg00056767	LACC1	rs12853286	0.570403	0.570403	0.510126	0.945098944427135	0.947	0.786 - 1.142
cg00057240	TMEM194B	rs9630991	0.674324	0.83947	0.571868	0.962722534202669	0.992	0.954 - 1.031
cg00057272	ZFAT	rs56065230	0.889422	0.760142	0.720532	0.990926995415268	1.007	0.918 - 1.104
cg00057569	FRA10AC1	rs11187596	0.200692	0.200692	0.126458	0.853958791230783	1.173	0.919 - 1.497
cg00057593	GML	rs62524961	0.979095	0.979095	0.333894	0.998951140360211	0.998	0.84 - 1.186
cg00057667	LOC100132735	rs6912263	0.618059	0.618059	0.0835172	0.953114222012693	1.028	0.922 - 1.146
cg00057791	SNORA59B	rs112856635	0.314759	0.314759	0.579209	0.895646156043555	0.941	0.835 - 1.06
cg00058009	TRPC3	rs13121031	0.691231	0.691231	0.277487	0.965566029290427	0.98	0.886 - 1.083
cg00058515	LRRTM1	rs2276659	0.246149	0.246149	0.0830013	0.871245288788016	1.112	0.929 - 1.33
cg00058708	UBXN2A	rs7369458	0.110295	0.110295	0.813085	0.80562878088993	0.922	0.835 - 1.019
cg00059225	GLRA1	rs2071220	0.284325	0.132415	0.387284	0.889700547140277	1.064	0.95 - 1.192
cg00059240	PFKP	rs2388594	0.90122	0.90122	0.719131	0.991762984017218	0.989	0.837 - 1.17
cg00059399	IRX4	rs17611544	0.0994961	0.0994961	0.238559	0.794643657817996	0.895	0.785 - 1.021
cg00059459	SLC45A1	rs72861200	0.5568	0.5568	0.575848	0.940724034846679	0.944	0.779 - 1.144
cg00059652	BC094791	rs11077453	0.646973	0.7675	0.0434121	0.957640377578433	1.02	0.936 - 1.113
cg00059662	GRTP1	rs755992	0.147397	0.147397	0.921448	0.830736353672044	0.87	0.721 - 1.05
cg00060374	ANKRD65	rs1240717	0.0472166	0.02733	0.299161	0.732877484632824	0.966	0.933 - 1
cg00060484	RGS12	rs3129317	0.558793	0.668744	0.479011	0.941139875142349	1.013	0.971 - 1.057
cg00060627	KCNS3	rs35186900	0.869655	0.147268	0.335153	0.990495993786294	1.004	0.962 - 1.047
cg00060641	LOC728643	rs7070361	0.661567	0.355411	0.833511	0.960779403026775	1.023	0.924 - 1.133
cg00060956	CLDN19	rs28695628	0.436529	0.436529	0.542972	0.917241586748302	0.943	0.813 - 1.094
cg00060975	Metazoa_SRP	rs1471928	0.871633	0.296878	0.0665088	0.990607986075304	0.995	0.937 - 1.057
cg00061031	ANP32B	rs7855088	0.880947	0.648517	0.623811	0.990769969776673	0.994	0.925 - 1.069
cg00061635	RNF222	rs7221735	0.389145	0.750524	0.39986	0.909706525931468	0.985	0.951 - 1.02
cg00061695	NLGN2	rs114576150	0.334698	0.334698	0.35931	0.898294992808062	1.061	0.941 - 1.196
cg00061792	MSMB	rs1585378	0.903673	0.903673	NA	0.991764433600094	0.995	0.919 - 1.078
cg00061811	LOC154449	rs9460056	0.220047	0.105474	0.714175	0.861436601774059	1.024	0.986 - 1.063
cg00061860	CHRNB4	rs11072774	0.115654	0.115654	0.0681098	0.809241069311034	1.116	0.973 - 1.279
cg00062072	SDF4	rs34279802	0.446645	0.446645	0.0357799	0.918696765754238	1.043	0.936 - 1.161
cg00062119	TEX15	rs6651142	0.183877	0.384177	0.724989	0.847665656050453	1.034	0.984 - 1.085
cg00062367	PLEKHD1	rs8013985	0.698523	0.40054	0.10611	0.966949640669941	1.01	0.96 - 1.063
cg00062437	CES5AP1	rs7284162	0.559913	0.559913	0.704738	0.941139875142349	0.955	0.817 - 1.116
cg00062776	TULP2	rs4801781	0.403388	0.702584	0.311598	0.911979530584225	1.047	0.94 - 1.165
cg00063077	EXTL2	rs12740435	0.721235	0.585394	0.758758	0.969993740659341	1.014	0.939 - 1.094
cg00063111	RPSA	rs115591809	0.911618	0.975668	0.516135	0.993419459314394	0.993	0.874 - 1.128
cg00063174	WDR69	rs7561481	0.529323	0.529323	0.145468	0.934917737695633	0.944	0.789 - 1.13
cg00063748	ARHGEF16	rs2493252	0.506531	0.506531	0.263291	0.932503036826259	1.075	0.868 - 1.332
cg00063773	PLS1	rs73228758	0.21678	0.176978	0.323378	0.860768178912658	1.045	0.975 - 1.12
cg00064080	WDR11	rs1271526	0.859649	0.869282	0.577741	0.989613388087682	1.009	0.915 - 1.112
cg00064589	MIR938	rs34858893	0.190152	0.190152	0.266628	0.849805453859348	1.131	0.941 - 1.359
cg00064840	KIAA0415	rs7793919	0.901729	0.671875	0.735788	0.991764433600094	1.004	0.945 - 1.066
cg00064950	SLC2A4	rs5412	0.274181	0.274181	0.869512	0.884779713428305	0.966	0.907 - 1.028
cg00065048	FGR	rs112861813	0.187944	0.132825	0.510557	0.848861210611303	0.931	0.838 - 1.035
cg00065302	LTN1	rs2853831	0.236476	0.236476	0.321101	0.86697675459993	0.883	0.718 - 1.085
cg00065396	TRNA_Tyr	rs4476823	0.0653776	0.147903	0.86572	0.756524456817901	1.098	0.994 - 1.214
cg00065726	FAM43A	rs1773225	0.113731	0.113731	0.65057	0.808594530334015	1.129	0.971 - 1.311
cg00065957	FAM159A	rs11585624	0.468062	0.468062	0.996441	0.925531577844931	1.066	0.897 - 1.268
cg00066239	NPTX1	rs7208670	0.88771	0.614984	0.732498	0.990835467977005	0.995	0.929 - 1.066
cg00066750	HEY2	rs9321054	0.113625	0.113625	0.623935	0.808594530334015	0.876	0.743 - 1.032
cg00066828	BC040634	rs57479248	0.99198	0.99198	0.6771	0.999626782881976	0.999	0.834 - 1.197
cg00067518	CAMTA1	rs3124806	0.198647	0.198647	0.0744477	0.852258249481048	1.119	0.943 - 1.328
cg00067528	ANKRD53	rs58273789	0.0539058	0.0539058	0.835104	0.739356981999708	1.092	0.999 - 1.194
cg00067824	PTF1A	rs148471322	0.111703	0.111703	NA	0.806142845082157	1.101	0.978 - 1.239
cg00069771	NTPCR	rs6424261	0.584234	0.197538	0.336343	0.946683121123452	0.992	0.966 - 1.02
cg00070042	AK074396	rs2282218	0.55163	0.624564	0.56844	0.94034488303207	0.96	0.839 - 1.099
cg00070052	C9orf43	rs112535608	0.836586	0.836586	0.662893	0.987418900249792	0.987	0.868 - 1.122
cg00070383	HAND2	rs960700	0.503702	0.503702	0.699784	0.931971099477931	1.036	0.934 - 1.149
cg00070899	GRM4	rs6905327	0.56026	0.623695	0.845762	0.941151425660174	0.967	0.863 - 1.083
cg00070912	LINC00494	rs6012405	0.39434	0.39434	0.358011	0.91035880422299	1.047	0.942 - 1.163
cg00071265	PSMA7	rs3746651	0.495389	0.668564	0.00666577	0.930408012526599	0.98	0.923 - 1.039
cg00071727	MIR3170	rs8002043	0.134944	0.134944	0.979947	0.822107305604374	0.932	0.849 - 1.022
cg00071950	SLC2A9	rs12506364	0.992323	0.806676	0.516565	0.999626782881976	1	0.97 - 1.03
cg00072369	LOC257396	rs112203478	0.227574	0.511707	0.00155276	0.863437885321875	0.951	0.876 - 1.032
cg00072689	HOXB6	rs919109	0.0688884	0.184061	0.0190058	0.759828307229427	1.091	0.993 - 1.199
cg00072720	CLDN7	rs4562	0.837546	0.837546	0.839696	0.987572222480913	1.012	0.901 - 1.138
cg00073244	MEGF6	rs10909987	0.7262	0.7262	0.494985	0.970500109765396	1.024	0.898 - 1.167
cg00073380	ALG1	rs8045294	0.927578	0.927578	0.0537834	0.994738903780439	0.994	0.865 - 1.141
cg00073460	ZC3H12D	rs12660849	0.350168	0.350168	0.0810767	0.901073353430079	0.96	0.881 - 1.046
cg00073543	LOC339442	rs2265996	0.946314	0.321548	0.191091	0.997224423195458	0.998	0.932 - 1.068
cg00073650	TRAPPC2L	rs3784873	0.649844	0.649844	0.7535	0.958506658291552	1.019	0.938 - 1.108
cg00073794	ALK	rs11897665	0.781493	0.781493	0.916051	0.979737527121665	0.979	0.841 - 1.14
cg00074086	PAPOLB	rs7789495	0.510592	0.913187	0.497127	0.93309973382221	1.024	0.954 - 1.099
cg00074746	FAM26F	rs12174723	0.530365	0.530365	0.672234	0.935427580317484	0.953	0.821 - 1.107
cg00074818	CLDN23	rs13267036	0.288765	0.0799444	0.901508	0.891863325249728	1.023	0.981 - 1.066
cg00075467	TAF1B	rs287987	0.0952467	0.0952467	0.416004	0.788349256675807	1.156	0.975 - 1.371
cg00075698	JARID2	rs1076635	0.347624	0.172818	0.06554	0.900669582249696	1.066	0.933 - 1.216
cg00075920	B4GALT7	rs337339	0.882003	0.882003	0.880127	0.990769969776673	1.018	0.804 - 1.288
cg00076307	SLC27A6	rs11958304	0.267225	0.267225	0.64017	0.881189018227955	0.916	0.785 - 1.069
cg00076325	DLX2	rs17726121	0.564916	0.883253	0.350203	0.943161881386393	0.968	0.865 - 1.082
cg00076543	HLA-L	rs145463269	0.555749	0.000132117	0.0459475	0.940607256897955	0.931	0.733 - 1.182
cg00077285	MEIS2	rs28421704	0.174504	0.484842	0.28477	0.842462917768382	0.897	0.767 - 1.049
cg00077566	LOC100507557	rs150765345	0.260142	0.0203909	0.90031	0.876128802446659	1.037	0.974 - 1.104
cg00077606	C5orf42	rs75357306	0.176838	0.176838	0.8051	0.844113639912258	0.945	0.871 - 1.026
cg00077738	FGFR3	rs113032773	0.638574	0.757692	0.830789	0.956143514443022	1.032	0.905 - 1.177
cg00077838	GRAMD4	rs138484	0.858234	0.586772	0.518401	0.989613388087682	1.013	0.88 - 1.165
cg00078025	AKNA	rs55833018	0.521582	0.0533618	0.0276349	0.933358753933551	1.012	0.976 - 1.048
cg00078085	OXTR	rs62243375	0.875549	0.760074	0.265802	0.990769969776673	0.996	0.953 - 1.042
cg00078245	CSAD	rs59068695	0.678883	0.678883	0.934525	0.963047535561351	1.038	0.871 - 1.236
cg00078348	HTR3A	rs1176751	0.891047	0.606587	0.833407	0.991043875465104	1.006	0.923 - 1.096
cg00078857	EFCAB1	rs111302734	0.594349	0.719835	0.638775	0.948735275526814	0.936	0.735 - 1.193
cg00078861	KIF4B	rs73284525	0.232483	0.474164	0.558665	0.864748077509641	1.074	0.955 - 1.206
cg00078996	MMP17	rs10751695	0.125405	0.154547	0.024162	0.812740283460208	1.04	0.989 - 1.093
cg00079056	SPINK4	rs830569	0.353261	0.353261	0.172348	0.901289816638425	0.952	0.859 - 1.056
cg00079169	THOP1	rs1640272	0.109349	0.158472	0.387174	0.804561179457334	0.941	0.874 - 1.014
cg00079375	ADAMTS7	rs11072810	0.409324	0.409324	0.421648	0.912651832130213	1.036	0.952 - 1.127
cg00079477	KIAA1002	rs4760305	0.541132	0.452664	0.624668	0.938293380616724	0.989	0.954 - 1.025
cg00079598	OR6M1	rs12286996	0.775523	0.562231	0.202784	0.978660404002697	0.993	0.946 - 1.043
cg00079785	KIAA0146	rs4872971	0.693499	0.693499	0.164548	0.966036105852447	1.027	0.9 - 1.171
cg00080972	RUFY1	rs4701132	0.841111	0.621814	0.292434	0.987795086618127	0.996	0.961 - 1.033
cg00080987	C3orf56	rs7616053	0.249614	0.783226	0.388029	0.872773097383764	0.966	0.912 - 1.024
cg00081084	POLR2I	rs10418079	0.859902	0.995181	0.811797	0.989613388087682	1.012	0.891 - 1.149
cg00081251	CCDC163P	rs111638247	0.51679	0.51679	0.390606	0.93313485653897	0.938	0.772 - 1.139
cg00081439	DIP2C	rs7092412	0.902426	0.549833	0.824522	0.991764433600094	1.009	0.88 - 1.155
cg00081574	AX747413	rs2680844	0.803756	0.803756	0.190862	0.983355420859923	1.019	0.878 - 1.183
cg00082182	FNBP1L	rs183374673	0.651505	0.651505	0.941521	0.958541461518928	1.033	0.896 - 1.191
cg00082285	MIR200B	rs4970362	0.627069	0.592595	0.617824	0.95412130545011	0.972	0.865 - 1.091
cg00082310	PLD1	rs73176191	0.040779	0.22136	0.584911	0.724489193194871	1.146	1.006 - 1.305
cg00082384	NISCH	rs6800707	0.649388	0.649388	0.240752	0.958472043842877	0.957	0.791 - 1.158
cg00082729	LNX1	rs11133288	0.197168	0.251002	0.458307	0.851939537506925	1.047	0.976 - 1.123
cg00082833	TMEM204	rs141326397	0.713645	0.713645	0.566091	0.968655091262361	1.038	0.849 - 1.27
cg00082939	ZNF503-AS2	rs7078507	0.43198	0.307904	0.558345	0.916770420573188	1.044	0.938 - 1.162
cg00083188	AX748385	rs2448394	0.258138	0.258138	0.789242	0.875631391945482	0.943	0.852 - 1.044
cg00083206	C6orf186	rs9320327	0.896206	0.870797	0.885081	0.99163870827041	0.998	0.964 - 1.033
cg00083359	BC034020	rs75547282	0.276158	0.660067	0.676973	0.88598790373444	1.017	0.987 - 1.047
cg00083790	GALNT9	rs7484687	0.644318	0.886665	0.822366	0.957020401466783	0.965	0.829 - 1.123
cg00083937	MAPK8IP2	rs2238834	0.0852773	0.586619	0.758413	0.773523124871573	1.037	0.995 - 1.081
cg00084271	ATP1A4	rs11265335	0.582948	0.95395	0.62598	0.946618704519892	1.007	0.982 - 1.033
cg00084338	DLL1	rs9348337	0.955541	0.0417972	0.0353256	0.998195784623957	1.002	0.938 - 1.071
cg00084347	DNAH10	rs6488910	0.110588	0.332422	0.533257	0.806120249836372	1.046	0.99 - 1.104
cg00084398	TTBK1	rs6930689	0.0419046	0.0419046	0.501315	0.724489193194871	0.872	0.765 - 0.995
cg00085122	FBXO2	rs7526268	0.626833	0.510853	0.769158	0.953977178372048	0.981	0.908 - 1.06
cg00085123	ID2	rs59996641	0.665556	0.665556	0.434491	0.961360571652644	0.98	0.897 - 1.072
cg00085370	IRX4	rs10475117	0.977878	0.653688	0.424209	0.998891454309611	1.002	0.872 - 1.151
cg00085434	CYP2R1	rs1553006	0.255701	0.475142	0.160746	0.875160781778964	1.033	0.977 - 1.091
cg00085486	SEMA3D	rs2732762	0.493613	0.493613	0.571481	0.930328153304994	1.039	0.931 - 1.161
cg00085493	AK123177	rs12048704	0.445527	0.445527	0.0245483	0.918492554757393	0.929	0.769 - 1.123
cg00086243	TNFRSF18	rs3813204	0.90276	0.023907	0.198752	0.991764433600094	0.996	0.939 - 1.057
cg00086334	TRAPPC2L	rs11648295	0.248372	0.248372	0.600909	0.872345016451577	0.939	0.844 - 1.045
cg00086493	KLK12	rs3745540	0.670953	0.401929	0.142716	0.962035767722159	1.029	0.903 - 1.172
cg00086577	PPT2	rs3134954	0.000819873	2.031551e-05	0.125028	0.377610576774194	1.14	1.056 - 1.23
cg00086710	PPM1K	rs13149967	0.295339	0.295339	0.162083	0.893914138179937	0.917	0.779 - 1.079
cg00087067	ADAMTS16	rs2913666	0.785226	0.884678	0.953481	0.980663432493693	1.006	0.964 - 1.049
cg00087182	GSTT2B	rs5751776	0.511568	0.511568	0.914053	0.93313485653897	1.04	0.926 - 1.167
cg00087274	SLC12A8	rs12492332	0.193459	0.193459	0.864204	0.849942127540032	1.076	0.964 - 1.2
cg00087316	Mir_544	rs11933508	0.171628	0.171628	0.372538	0.838500469472585	0.894	0.761 - 1.05
cg00087568	LINC00235	rs113033390	0.201199	0.201199	0.987707	0.854792526212534	1.089	0.955 - 1.242
cg00087601	FAM165B	rs73355788	0.0153909	0.052602	0.00407424	0.616127712492518	1.165	1.03 - 1.319
cg00087884	TNFRSF25	rs3138150	0.66371	0.66371	0.27822	0.960890990854366	0.958	0.79 - 1.162
cg00088007	NKX6-3	rs10504042	0.643464	0.973276	0.9804	0.95691724411961	1.018	0.945 - 1.095
cg00088183	BARHL2	rs1975506	0.198598	0.2412	0.959674	0.852258249481048	0.924	0.82 - 1.042
cg00088410	RYBP	rs6778908	0.320176	0.320176	0.918968	0.897142048831916	0.914	0.765 - 1.092
cg00088688	GPR31	rs12661933	0.367796	0.250535	0.159297	0.904844407160695	0.968	0.902 - 1.039
cg00088797	IQSEC1	rs11925499	0.785986	0.692747	0.62651	0.98070758534555	1.011	0.933 - 1.096
cg00088885	SPP1	rs2853749	0.401689	0.311032	0.302923	0.911911018169472	0.965	0.888 - 1.049
cg00089314	SLC25A48	rs12522259	0.719298	0.719298	0.736579	0.969581069047139	1.021	0.913 - 1.141
cg00089464	HLA-F-AS1	rs2747429	0.61336	0.0198287	0.143821	0.952969761397682	1.026	0.928 - 1.136
cg00089486	SHOX2	rs62288261	0.941208	0.941208	0.031558	0.996342394137802	0.993	0.835 - 1.182
cg00089528	TRNA_Leu	rs7713229	0.0223859	0.0153324	0.409098	0.652520975446901	1.058	1.008 - 1.11
cg00089550	SLC43A1	rs72925935	0.676651	0.676651	0.77789	0.962731845988395	0.959	0.786 - 1.169
cg00089814	RYBP	rs142888747	0.757163	0.757163	0.463538	0.975483399592399	1.028	0.863 - 1.225
cg00089821	PSMB1	rs6932721	0.0325095	0.056155	0.0660734	0.69757	0.883	0.789 - 0.99
cg00089945	MIA3	rs35968825	0.860978	0.860978	NA	0.989765172002506	0.986	0.841 - 1.156
cg00090147	GATA4	rs75146829	0.271856	0.271856	0.0128552	0.883601090704695	0.895	0.735 - 1.091
cg00090261	RGS22	rs2453627	0.27955	0.27955	0.424508	0.887307424197598	1.074	0.943 - 1.223
cg00090265	AK096230	rs12826964	0.829248	0.829248	0.704967	0.986408672463768	0.986	0.866 - 1.123
cg00090674	IL17REL	rs5771192	0.0779737	0.0779737	0.0510616	0.76949105168502	0.94	0.878 - 1.007
cg00090737	KNDC1	rs7918481	0.592815	0.592815	0.0881236	0.948043600157262	0.964	0.844 - 1.102
cg00091060	ZNF17	rs10853894	0.0986892	0.0986892	0.755671	0.794509096965838	1.115	0.98 - 1.268
cg00091064	NCR2	rs605991	0.909354	0.842626	0.90323	0.992892075614367	1.009	0.866 - 1.176
cg00091302	LOC284648	rs676374	0.69487	0.91708	0.0592125	0.966058316815027	0.981	0.892 - 1.079
cg00091569	ENTPD3	rs2887966	0.985623	0.268028	0.926745	0.99939377987152	0.999	0.945 - 1.057
cg00091633	FSTL1	rs75699135	0.131674	0.131674	0.24518	0.818513225947812	1.179	0.952 - 1.46
cg00092309	HELT	rs75223436	0.416589	0.830896	0.927176	0.913012597704165	1.045	0.939 - 1.163
cg00092383	DNAJB6	rs1182403	0.1314	0.33865	0.984582	0.818513225947812	1.047	0.986 - 1.111
cg00092400	SLC4A8	rs7300192	0.637258	0.637258	0.524968	0.955623108728963	1.027	0.92 - 1.145
cg00092443	BX648826	rs144106075	0.0580705	0.427436	0.324008	0.743840648885259	0.921	0.847 - 1.003
cg00093095	AK127460	rs654154	0.997083	0.608145	0.728347	0.999626782881976	1	0.88 - 1.137
cg00093544	SEC14L4	rs4820864	0.638868	0.638868	0.161559	0.956210650841385	0.969	0.847 - 1.107
cg00094063	PDP2	rs355919	0.566347	0.566347	0.0155704	0.943360751627377	1.05	0.888 - 1.242
cg00094412	GABBR1	rs2747429	0.613521	0.0571569	0.0990985	0.952996149830644	0.968	0.853 - 1.098
cg00094735	IRX4	rs13183501	0.468557	0.391107	0.310568	0.925571298064516	1.033	0.946 - 1.128
cg00094913	GP5	rs35251182	0.703632	0.703632	0.479314	0.967436391079771	0.983	0.897 - 1.076
cg00095018	MAPK13	rs2007683	0.415283	0.415283	0.812545	0.912944446054237	1.034	0.955 - 1.119
cg00095214	C1orf122	rs28398279	0.257958	0.257958	0.223039	0.875631391945482	1.107	0.929 - 1.319
cg00095259	CDH20	rs614813	0.948472	0.948472	0.781233	0.99762717803784	1.004	0.882 - 1.143
cg00095276	MIR4635	rs4535497	0.580055	0.580055	0.770524	0.946134168202018	0.973	0.884 - 1.071
cg00095326	RHOU	rs2748079	0.564143	0.564143	0.00876149	0.942794224091177	1.056	0.878 - 1.271
cg00095526	CACNA1S	rs3738263	0.165242	0.169371	0.18726	0.834480408565726	0.965	0.918 - 1.015
cg00095677	ATP2A3	rs8067516	0.931459	0.0677782	0.0159446	0.995025784423562	1.001	0.972 - 1.031
cg00095688	PRKCZ	rs3107137	0.375955	0.375955	0.645674	0.907038875933182	0.924	0.777 - 1.1
cg00095930	ACACB	rs16939972	0.633496	0.503537	0.674806	0.955195246882102	0.99	0.948 - 1.033
cg00096065	MYOZ3	rs141907998	0.493024	0.493024	0.794417	0.930178402258338	1.069	0.883 - 1.296
cg00096536	SFRP2	rs62325141	0.227296	0.274807	0.349995	0.863271815556908	1.039	0.976 - 1.105
cg00096810	ADAMTS2	rs72648841	0.258664	0.677455	0.513528	0.875751870362597	0.94	0.844 - 1.047
cg00096922	DLX5	rs2894086	0.846101	0.846101	0.572431	0.988656400818935	0.984	0.84 - 1.154
cg00097794	LETMD1	rs55864652	0.374582	0.374582	0.352343	0.906698460917488	0.929	0.791 - 1.092
cg00098029	FAT1	rs35655009	0.384787	0.65789	0.899899	0.908189372192648	0.966	0.892 - 1.045
cg00098144	LOC285547	rs7682246	0.524835	0.524835	0.46834	0.934195697553179	0.944	0.789 - 1.128
cg00098286	PNLIPRP2	rs2301179	0.0859173	0.0859173	0.0353187	0.773523124871573	1.13	0.983 - 1.3
cg00098304	RGMA	rs7168081	0.691796	0.681764	0.147641	0.965680431113565	1.022	0.916 - 1.141
cg00098814	MAP2K1	rs7176821	0.924855	0.863017	0.520522	0.994482909485444	0.997	0.932 - 1.066
cg00098985	SDCBP2	rs72620867	0.82645	0.377395	0.637198	0.985977688478699	1.005	0.963 - 1.048
cg00099017	RBFOX1	rs12148922	0.159465	0.159465	0.267026	0.83314328961882	1.118	0.957 - 1.307
cg00099094	IRX2	rs62330975	0.00951986	0.0222869	0.655325	0.576607903378641	0.932	0.883 - 0.983
cg00099240	SYN3	rs5754399	0.758747	0.758747	0.454066	0.975829329346945	0.987	0.909 - 1.072
cg00099383	DACT2	rs4708701	0.0533293	0.0533293	0.854126	0.739356981999708	1.139	0.998 - 1.299
cg00099427	CCDC19	rs10797055	0.768549	0.0969936	0.674416	0.977858475917968	0.984	0.886 - 1.094
cg00099441	FLJ33534	rs7560331	0.349909	0.389092	0.627388	0.901073353430079	1.036	0.962 - 1.116
cg00099519	LRRC14B	rs2277055	0.514016	0.514016	0.115484	0.93313485653897	1.032	0.938 - 1.136
cg00099976	SHISA2	rs4770915	0.256223	0.31236	0.153359	0.875292091780373	1.053	0.963 - 1.15
cg00099985	SNAI2	rs1023769	0.538895	0.565263	0.763461	0.937849881750711	0.985	0.937 - 1.035
cg00100114	MIR4285	rs803092	0.332669	0.662457	0.56138	0.898229024621332	0.981	0.944 - 1.02
cg00100440	BC047615	rs2707140	0.503503	0.503503	0.747392	0.931971099477931	1.059	0.895 - 1.253
cg00100804	CNTRL	rs149152260	0.570499	0.278791	0.58633	0.945098944427135	0.984	0.932 - 1.039
cg00100948	HRG	rs9824398	0.152945	0.152945	0.477437	0.832403933261006	0.95	0.886 - 1.019
cg00101154	MRPL28	rs5020353	0.392574	0.195889	0.0749556	0.910008261403205	1.014	0.983 - 1.046
cg00101629	KAZN	rs6429674	0.761385	0.761385	0.680271	0.976535511203103	0.982	0.871 - 1.106
cg00101715	FAM55C	rs3796278	0.635991	0.635991	0.362901	0.955575086242063	1.031	0.908 - 1.171
cg00101728	SERPINB6	rs2756072	0.868167	0.172037	0.0678406	0.990307558829839	0.998	0.971 - 1.025
cg00102166	SLC2A1	rs17387775	0.0180485	0.174014	0.951552	0.635832419977536	0.952	0.914 - 0.992
cg00103329	ETNK2	rs56006042	0.917375	0.917375	0.0284146	0.99400492014463	0.995	0.901 - 1.099
cg00103568	KLHL21	rs35070405	0.031775	0.031775	0.0100107	0.6947833095957	1.163	1.013 - 1.334
cg00103785	LOC100505666	rs11264306	0.00254895	0.0208951	0.838917	0.455975498608696	1.082	1.028 - 1.139
cg00104845	DIAPH1	rs4912608	0.918109	0.588235	0.529832	0.99400492014463	1.005	0.909 - 1.111
cg00105253	NUDT14	rs2239284	0.383983	0.383983	0.561471	0.908067092058035	1.059	0.93 - 1.206
cg00105306	WDR73	rs79825359	0.0204311	0.0204311	0.00937956	0.647483469756097	0.618	0.412 - 0.928
cg00105475	ODC1	rs1990613	0.64215	0.64215	0.376996	0.956620362413628	1.046	0.867 - 1.261
cg00105512	SYCE1L	rs755255	0.623599	0.841304	0.9159	0.953293076867793	0.986	0.933 - 1.042
cg00105640	LOC388588	rs57217928	0.101744	0.24368	0.184519	0.797601044223208	0.905	0.803 - 1.02
cg00106196	MIR4251	rs59227786	0.0459066	0.181954	0.953044	0.731341206906181	0.939	0.882 - 0.999
cg00106345	HOTAIRM1	rs706018	0.630362	0.630362	0.0737159	0.954717080578171	0.974	0.873 - 1.086
cg00106609	MAPK11	rs6010225	0.706822	0.965566	0.512705	0.96778182017286	1.013	0.949 - 1.08
cg00106621	ICA1	rs3807808	0.159755	0.34463	0.0702914	0.83314328961882	0.978	0.949 - 1.009
cg00106739	AGXT2L2	rs10062421	0.223417	0.223417	0.624036	0.862105269843347	1.112	0.937 - 1.319
cg00106808	AK095310	rs7421718	0.994972	0.994972	0.667894	0.999626782881976	0.999	0.852 - 1.172
cg00107241	TMEM200B	rs2503018	0.138942	0.0508085	0.685439	0.826306825551389	1.075	0.977 - 1.183
cg00107488	TXNRD2	rs2020917	0.199233	0.199233	0.0730279	0.852258249481048	0.9	0.767 - 1.057
cg00107630	ASTN2	rs10759922	0.564619	0.564619	0.776877	0.943068131462239	1.037	0.917 - 1.172
cg00107667	LOC338797	rs4907458	0.0899375	0.295793	0.363171	0.779808152767609	0.95	0.894 - 1.008
cg00107782	PI4KB	rs74823216	0.63084	0.63084	0.874366	0.954794974456522	0.976	0.884 - 1.078
cg00107916	LOC285577	rs1106859	0.0209478	0.235624	0.241899	0.649125069758198	0.893	0.811 - 0.983
cg00108098	SEMA5B	rs9846967	0.331907	0.306232	0.0278899	0.897913723649606	1.058	0.944 - 1.187
cg00108694	U6atac	rs32489	0.328295	0.328295	0.49021	0.89767	0.94	0.83 - 1.064
cg00108992	SNX29	rs1704112	0.466824	0.466824	0.718668	0.925250507133323	1.073	0.887 - 1.299
cg00109131	SLC36A3	rs2032786	0.871954	0.871954	0.5811	0.990607986075304	1.017	0.832 - 1.243
cg00109344	RGS3	rs112523409	0.750255	0.750255	0.955678	0.974136387135444	1.017	0.915 - 1.131
cg00109356	SHISA2	rs2419808	0.153443	0.153443	0.311965	0.832403933261006	1.091	0.968 - 1.228
cg00109780	PHF2	rs1331589	0.538309	0.538309	0.71514	0.937696016802592	1.042	0.914 - 1.188
cg00110688	LOC643339	rs11107001	0.298229	0.101727	0.390367	0.89469205000801	1.03	0.974 - 1.09
cg00110846	AK124308	rs757583	0.184852	0.184852	0.666579	0.847995044206198	0.905	0.781 - 1.049
cg00111102	MIR1257	rs6092900	0.660284	0.660284	0.6776	0.960286202602086	0.974	0.868 - 1.094
cg00111778	ALLC	rs56164250	0.535462	0.535462	0.83578	0.937051560192977	0.973	0.894 - 1.06
cg00112260	PEF1	rs10914458	0.915831	0.495946	0.0493224	0.993896400264406	0.998	0.956 - 1.042
cg00112314	NKX6-2	rs2001323	0.257875	0.494183	0.619505	0.875631391945482	0.911	0.774 - 1.071
cg00112341	ERC2	rs6770904	0.0701745	0.0701745	0.611518	0.762038139503365	0.924	0.849 - 1.007
cg00112517	PPP1R1B	rs879606	0.408608	0.408608	0.0405393	0.912651832130213	1.05	0.936 - 1.177
cg00112588	LOC100302401	rs1855174	0.826264	0.682293	0.086572	0.985977688478699	1.009	0.929 - 1.097
cg00113663	PLEKHG4B	rs1811731	0.584579	0.584579	0.385443	0.946683121123452	0.954	0.806 - 1.129
cg00114012	SLC2A8	rs4837145	0.838549	0.838549	0.00686271	0.987657687522021	1.01	0.917 - 1.112
cg00114569	SPTB	rs747860	0.393413	0.471805	0.604247	0.91020782096491	1.03	0.962 - 1.103
cg00114784	DQ573982	rs1393884	0.701626	0.701626	0.0463969	0.967219202332636	0.965	0.804 - 1.158
cg00115178	MIR4480	rs138705590	0.297001	0.532575	0.659877	0.89429347058937	0.927	0.805 - 1.069
cg00115194	LHX6	rs3793618	0.659201	0.627402	0.455403	0.959982663474918	1.025	0.92 - 1.142
cg00115288	EPS8L2	rs11246234	0.394155	0.68197	0.429592	0.91035880422299	0.957	0.864 - 1.059
cg00115458	COL11A2	rs2855426	0.511044	0.422781	0.395719	0.93309973382221	1.016	0.97 - 1.064
cg00115549	NUDT18	rs6557792	0.825915	0.825915	0.653752	0.985962868908506	0.978	0.802 - 1.193
cg00115654	ADAMTS13	rs3118667	0.892059	0.51379	0.457777	0.991081826407034	0.996	0.941 - 1.054
cg00115747	MGAT5B	rs11871532	0.671616	0.0538987	0.0908603	0.962310529167432	0.979	0.886 - 1.081
cg00115954	GATA4	rs34838488	0.160557	0.228835	0.990929	0.833289442121027	0.938	0.857 - 1.026
cg00116092	ESRRG	rs1502341	0.174162	0.174162	0.622699	0.842167190821705	1.105	0.957 - 1.275
cg00116315	TEAD3	rs1051952	0.267256	0.567568	0.824318	0.881189018227955	1.02	0.985 - 1.058
cg00116658	MIR1182	rs11588372	0.866909	0.681039	0.736583	0.990240143602763	1.005	0.952 - 1.061
cg00117012	CD276	rs28506051	0.825227	0.293866	0.871691	0.985962868908506	0.997	0.97 - 1.024
cg00117018	DQ588968	rs71520598	0.26044	0.479833	0.405088	0.876271072866544	0.941	0.847 - 1.046
cg00117651	SMC1B	rs2272804	0.244485	0.256424	0.129006	0.870917940107359	0.969	0.92 - 1.021
cg00117869	LHPP	rs57028053	0.0233616	0.237425	0.428872	0.656116883434404	0.963	0.933 - 0.995
cg00118542	POM121L12	rs10241112	0.549219	0.549219	0.919952	0.939865270329992	0.969	0.875 - 1.074
cg00118978	GRIP2	rs9826010	0.63631	0.286424	0.710984	0.955575086242063	0.983	0.917 - 1.054
cg00119073	LPP	rs62289742	0.250449	0.125742	0.145962	0.873020933780461	0.978	0.94 - 1.016
cg00119284	CIDEC	rs279593	0.531118	0.602067	0.665866	0.935665608962743	1.037	0.926 - 1.161
cg00119460	DPCR1	rs1793889	0.292564	0.000365515	0.0572666	0.893452021436004	1.094	0.925 - 1.295
cg00119755	SLC25A48	rs12656794	0.314631	0.314631	0.630396	0.895558284994677	1.067	0.94 - 1.211
cg00119778	HLA-DRB5	rs9271161	0.0262862	0.000273164	0.107211	0.669696781699346	0.944	0.897 - 0.993
cg00119811	RGNEF	rs16870700	0.667994	0.715376	0.856664	0.961517756566323	1.035	0.885 - 1.209
cg00120473	TRNA_Pseudo	rs6840423	0.371658	0.645574	0.71002	0.906253727429772	1.062	0.931 - 1.211
cg00120948	RERE	rs301805	0.664044	0.555253	0.448996	0.960942566147661	0.976	0.876 - 1.088
cg00121135	CBFA2T3	rs557893	0.220027	0.378113	0.979463	0.861436601774059	0.933	0.834 - 1.043
cg00121339	CLEC16A	rs7184915	0.0336111	0.0927059	0.96838	0.7031248180406	0.945	0.897 - 0.996
cg00121533	CRYZ	rs28695657	0.246995	0.630378	0.737881	0.871827056504679	0.963	0.902 - 1.027
cg00121634	LRRC34	rs9878797	0.0389003	0.0389003	0.82358	0.720257121277507	1.161	1.008 - 1.337
cg00121843	STARD13	rs7323268	0.89176	0.89176	0.736977	0.991081826407034	1.012	0.855 - 1.197
cg00121876	AK090688	rs35677738	0.252751	0.252751	0.0200577	0.874116780199483	1.108	0.929 - 1.322
cg00122406	DPYSL2	rs5029306	0.153555	0.153555	0.330954	0.832403933261006	0.898	0.775 - 1.041
cg00122628	WISP1	rs60282000	0.834523	0.834523	0.0935763	0.986965974923864	0.984	0.845 - 1.146
cg00122679	CPXM2	rs1105562	0.266794	0.266794	0.0253397	0.880887929212532	1.04	0.97 - 1.115
cg00122779	TNXB	rs17201588	0.00330625	0.00027978	0.0142379	0.467936772236006	1.037	1.012 - 1.062
cg00122854	RUFY4	rs7582506	0.489525	0.687958	0.737057	0.928758397793954	1.029	0.949 - 1.116
cg00122941	ARRB2	rs35741745	0.212366	0.212366	0.385401	0.859903625699039	1.098	0.948 - 1.272
cg00123090	LOC100506795	rs271740	0.590918	0.805719	0.165049	0.947556429632169	0.978	0.904 - 1.059
cg00123128	DOK7	rs1203103	0.752494	0.428475	0.347875	0.974525294590554	0.991	0.939 - 1.046
cg00123214	TMEM56-RWDD3	rs3767314	0.879921	0.137797	0.181564	0.990769969776673	1.002	0.979 - 1.026
cg00123317	LRRC10	rs10784788	0.980861	0.980861	0.440397	0.999248467446266	0.998	0.84 - 1.185
cg00123478	ZNF518B	rs76917885	0.525704	0.525704	0.986963	0.934376055994382	0.966	0.87 - 1.074
cg00123666	LMO1	rs77773710	0.0273532	0.0876351	0.183646	0.673755999495666	1.137	1.014 - 1.274
cg00123762	NCR2	rs7768605	0.28731	0.28731	0.764524	0.891576097595277	0.923	0.796 - 1.07
cg00124004	CPNE3	rs10106855	0.148235	0.148235	0.489298	0.830919036473618	0.909	0.8 - 1.034
cg00124095	LOC201617	rs9878609	0.510332	0.510332	0.984563	0.93309973382221	0.954	0.828 - 1.098
cg00124375	DDAH2	rs1144709	0.00855367	0.00420035	2.202883e-06	0.558037160987517	0.841	0.739 - 0.957
cg00124902	C1orf94	rs1467834	0.30228	0.732001	0.303443	0.895369168545017	1.014	0.987 - 1.042
cg00125455	PCIF1	rs11696196	0.578092	0.136267	0.134173	0.946044620398765	0.988	0.945 - 1.032
cg00125893	THSD4	rs12903237	0.704771	0.0442073	0.990895	0.967736373673784	1.005	0.978 - 1.033
cg00126148	PITX2	rs17624452	0.505234	0.505234	0.427508	0.93231488039761	0.938	0.778 - 1.131
cg00126498	ULBP1	rs76968226	0.548214	0.667449	0.900185	0.939469257536354	1.02	0.956 - 1.088
cg00126636	HBQ1	rs59928680	0.250166	0.254515	0.187757	0.872897821156643	1.072	0.952 - 1.207
cg00126946	NEURL	rs56033495	0.497237	0.141587	0.880636	0.930759207314194	0.976	0.911 - 1.046
cg00127353	FYN	rs12528055	0.204505	0.204505	0.983406	0.857414100134445	1.122	0.939 - 1.34
cg00127487	EMID1	rs132339	0.0308189	0.077992	0.043328	0.689678724553934	1.094	1.008 - 1.186
cg00128273	COL18A1	rs1051296	0.653565	0.0439334	0.724711	0.958541461518928	1.011	0.964 - 1.06
cg00128517	GPR26	rs1568080	0.532014	0.829602	0.633744	0.935665608962743	1.031	0.937 - 1.134
cg00128601	CSGALNACT1	rs1388941	0.640464	0.640464	0.324748	0.956337686647301	0.965	0.829 - 1.122
cg00128695	FLJ46300	rs12785209	0.477951	0.763232	0.788865	0.926518499227362	1.025	0.957 - 1.097
cg00128766	KIAA0494	rs4660956	0.801447	0.801447	0.356803	0.982904652748319	1.019	0.881 - 1.178
cg00129232	STARD3	rs11658786	0.000440718	0.000301586	0.125802	0.312349007927273	0.902	0.852 - 0.956
cg00129273	PRDM14	rs62531356	0.209713	0.209713	0.0819278	0.859903625699039	1.075	0.96 - 1.204
cg00129651	RAPGEFL1	rs11871303	0.469787	0.469787	0.20796	0.925629182676735	1.072	0.888 - 1.294
cg00129785	COL6A1	rs2839087	0.725517	0.725517	0.335284	0.970442701239297	1.016	0.932 - 1.107
cg00129827	SMAP1	rs59058072	0.718303	0.718303	0.310802	0.969423102283645	1.029	0.881 - 1.203
cg00130342	DNAI2	rs11077735	0.0518541	0.0823308	0.881454	0.737483301088477	1.045	1 - 1.093
cg00130710	LRFN2	rs141275590	0.599358	0.599358	0.956688	0.950071423977232	0.992	0.961 - 1.023
cg00131081	ZNF260	rs2967449	0.316045	0.871369	0.976525	0.895742412499243	1.022	0.98 - 1.066
cg00131244	MIR4472-1	rs11996200	0.175523	0.175523	0.793588	0.842574497501024	1.126	0.948 - 1.337
cg00131407	LOC401127	rs113940106	0.786522	0.932894	0.813468	0.98070758534555	0.983	0.87 - 1.111
cg00131758	MICAL3	rs9604818	0.589259	0.589259	0.588697	0.947556429632169	0.959	0.824 - 1.116
cg00131893	KBTBD11	rs999545	0.299855	0.339775	0.719477	0.895049096275546	0.957	0.879 - 1.04
cg00132208	DQ589421	rs11732729	0.587541	0.416637	0.791472	0.947057951167114	0.963	0.842 - 1.102
cg00132623	C8orf37	rs2514558	0.792018	0.804738	0.52838	0.981409801149258	0.994	0.949 - 1.04
cg00133136	MYT1	rs117874591	0.187579	0.187579	0.338921	0.848861210611303	1.071	0.967 - 1.187
cg00133234	CLCN7	rs71380263	0.505391	0.145987	0.853121	0.932339564006309	1.025	0.954 - 1.1
cg00133624	EFCAB4B	rs76255300	0.407219	0.453135	0.608047	0.912461017152437	0.969	0.899 - 1.044
cg00134210	FAM107B	rs11259267	0.184873	0.184873	0.215873	0.847995044206198	0.907	0.785 - 1.048
cg00134295	A2M	rs1049925	0.201628	0.289245	0.0967717	0.855096401812908	0.941	0.857 - 1.033
cg00134415	KCNJ4	rs196068	0.277447	0.277447	0.794691	0.886099916985254	0.925	0.804 - 1.065
cg00134539	UBASH3A	rs28371062	0.381441	0.561415	0.167699	0.907812323207073	1.026	0.969 - 1.086
cg00134645	OTP	rs28658224	0.25538	0.427729	0.192579	0.875113634985166	0.946	0.861 - 1.041
cg00135056	C3orf37	rs10712	0.7652	0.7652	0.208906	0.977568327108878	0.973	0.816 - 1.162
cg00135399	AFAP1-AS1	rs7378239	0.419025	0.711932	0.628639	0.913290529590196	1.06	0.921 - 1.22
cg00136477	C1QC	rs12753744	0.522762	0.522762	0.503112	0.933624462281941	1.033	0.936 - 1.14
cg00136968	SDK1	rs1562005	0.433081	0.433081	0.58394	0.916803676041431	1.063	0.912 - 1.239
cg00137016	ZNF836	rs7246914	0.800946	0.800946	0.653341	0.982853292427144	1.025	0.846 - 1.241
cg00138041	PRDM8	rs6810403	0.332765	0.000335222	0.00907142	0.898229024621332	1.023	0.977 - 1.072
cg00138126	PMEPA1	rs326826	0.673919	0.673919	0.872623	0.962722534202669	0.963	0.81 - 1.146
cg00138766	MIR4287	rs73233137	0.754222	0.918212	0.6134	0.974756215674085	0.988	0.916 - 1.065
cg00138777	AK022382	rs3001860	0.348398	0.348398	0.940162	0.900669582249696	1.062	0.937 - 1.204
cg00139037	SLC25A30	rs9534108	0.450127	0.450127	0.819384	0.919620470587208	0.945	0.817 - 1.094
cg00139242	RPS6KA2	rs2345067	0.9211	0.415337	0.479311	0.99400492014463	1.005	0.914 - 1.105
cg00139947	TOP1MT	rs3829020	0.456132	0.760547	0.896288	0.921662891621849	0.976	0.917 - 1.04
cg00140447	IRF5	rs3807306	0.978676	0.978676	0.213172	0.998951140360211	1.001	0.899 - 1.116
cg00140494	NFATC1	rs111971103	0.627698	0.627698	0.0581868	0.954291505358594	0.964	0.829 - 1.12
cg00142036	SEPHS1	rs2254252	0.0422365	0.266274	0.973821	0.724489193194871	0.951	0.907 - 0.998
cg00142150	LGALS1	rs62236671	0.752035	0.752035	0.468766	0.974454249763906	0.977	0.843 - 1.131
cg00142155	FZD2	rs12450629	0.107663	0.482511	0.507686	0.802546613847502	0.911	0.813 - 1.021
cg00142257	LHX6	rs3793618	0.65889	0.58007	0.612256	0.959982663474918	0.993	0.963 - 1.024
cg00142402	U1	rs111890442	0.0367915	0.0208478	0.7465	0.713576165369795	0.88	0.781 - 0.992
cg00142482	C10orf128	rs12355572	0.914684	0.990912	0.982994	0.993743140391647	1.006	0.907 - 1.116
cg00143364	RPTOR	rs62068268	0.919405	0.334086	0.961416	0.99400492014463	0.992	0.845 - 1.164
cg00143376	NMUR1	rs1667315	0.402702	0.402702	0.853019	0.911979530584225	0.936	0.803 - 1.092
cg00143387	GGA2	rs9931842	0.220063	0.459573	0.57757	0.861436601774059	0.974	0.934 - 1.016
cg00143729	BC039545	rs16966213	0.0847707	0.0847707	0.501715	0.773022646290558	1.153	0.981 - 1.356
cg00144550	LONRF2	rs3828193	0.836966	0.836966	0.695269	0.987466512953995	1.014	0.889 - 1.156
cg00145079	SKOR1	rs12050749	0.380188	0.380188	0.352321	0.907754864204082	1.042	0.951 - 1.142
cg00145103	KCNJ12	rs9889782	0.132357	0.132357	0.102129	0.818978198863186	0.879	0.743 - 1.04
cg00145732	SSTR5	rs2573139	0.0563303	0.0563303	0.354888	0.742372446170273	1.141	0.996 - 1.307
cg00145904	CASZ1	rs2128416	0.903492	0.818936	0.198092	0.991764433600094	0.995	0.91 - 1.087
cg00145961	NTRK3	rs62019226	0.956202	0.956202	0.680016	0.998195784623957	0.993	0.782 - 1.261
cg00146004	TRNA_Lys	rs366494	0.83019	0.83019	0.98421	0.986512423148054	1.015	0.888 - 1.159
cg00146027	ITGB1	rs6481820	0.640661	0.448716	0.352548	0.956341737894065	0.993	0.964 - 1.023
cg00146240	MGC15885	rs4774442	0.0338548	0.2262	0.00959894	0.7031248180406	1.027	1.002 - 1.053
cg00146669	TNFRSF18	rs61766177	0.974543	0.974543	0.158981	0.998670313522033	1.002	0.909 - 1.103
cg00146756	CNO	rs56237440	0.110658	0.18155	0.00565502	0.806142845082157	0.957	0.907 - 1.01
cg00146805	POM121L12	rs11973288	0.809073	0.809073	0.201337	0.983910995297773	0.976	0.802 - 1.188
cg00147160	CNKSR1	rs2802344	0.429926	0.826609	0.828251	0.91673988817048	0.982	0.938 - 1.027
cg00147172	LOC100271722	rs4072455	0.847811	0.852963	0.419963	0.988754353675565	1.006	0.95 - 1.064
cg00147286	MTSS1L	rs143983268	0.241216	0.172849	0.24165	0.869411960916266	0.924	0.81 - 1.055
cg00147462	GBX2	rs6742801	0.849996	0.467375	0.675909	0.989008054941857	1.005	0.956 - 1.057
cg00147627	PGD	rs11121559	0.359869	0.842687	0.198642	0.90203072511856	0.986	0.957 - 1.016
cg00147788	LOC643623	rs4105015	0.183544	0.183544	0.237851	0.847403462152692	1.094	0.959 - 1.248
cg00148223	LOC100506688	rs35188965	0.432926	0.432926	0.812891	0.916777412979017	1.06	0.916 - 1.227
cg00148355	AHSP	rs58729087	0.618244	0.618244	0.183825	0.953258553317731	1.045	0.879 - 1.243
cg00148825	TRNA_Cys	rs4425393	0.9012	0.9012	0.347417	0.991762984017218	0.992	0.869 - 1.132
cg00148862	TPO	rs10209144	0.136125	0.314961	0.339432	0.822245247520661	0.89	0.764 - 1.037
cg00149455	AF086154	rs4242721	0.580104	0.580104	0.0283665	0.946134168202018	1.049	0.885 - 1.243
cg00149659	BRK1	rs7645667	0.234328	0.239603	0.164875	0.866063652553015	0.955	0.885 - 1.03
cg00149692	MIR3691	rs73717686	0.552589	0.82918	0.903777	0.94042908199256	1.021	0.952 - 1.095
cg00149708	SBK2	rs673519	0.767437	0.767437	0.569697	0.977756184241962	1.023	0.881 - 1.188
cg00149716	AY927515	rs721243	0.635731	0.379057	0.234317	0.955437954049061	1.018	0.946 - 1.096
cg00149830	UCK1	rs3904960	0.907611	0.32928	0.0516241	0.99261359037677	0.997	0.955 - 1.041
cg00151007	C3orf70	rs34908928	0.101302	0.101302	0.858798	0.796700624268908	0.92	0.833 - 1.016
cg00151370	GMPR	rs75905425	0.95396	0.227767	0.815671	0.998128713946362	1.003	0.907 - 1.109
cg00151709	OPRD1	rs12037934	0.253189	0.253189	0.998938	0.874339065346243	0.944	0.854 - 1.042
cg00151810	BCAR1	rs61634868	0.694136	0.694136	0.172789	0.966036105852447	1.023	0.912 - 1.148
cg00152041	SLCO4A1	rs6089768	0.397526	0.0251431	0.017575	0.911219356263936	1.054	0.933 - 1.192
cg00152047	TADA1	rs989928	0.825119	0.825119	0.955264	0.985962868908506	0.984	0.849 - 1.14
cg00152322	ANKDD1A	rs1684034	0.408565	0.85287	0.601507	0.912651832130213	1.021	0.972 - 1.071
cg00152340	GPIHBP1	rs62524666	0.18109	0.18109	0.126546	0.845986914690902	1.113	0.951 - 1.301
cg00152577	SPATA17	rs59675684	0.791255	0.791255	0.462286	0.981392938613494	1.033	0.814 - 1.31
cg00152646	CRYBB1	rs9613219	0.25645	0.25645	0.876759	0.875292091780373	0.907	0.767 - 1.073
cg00152799	TXNL1	rs36027011	0.242776	0.621767	0.475786	0.869875879868491	0.964	0.907 - 1.025
cg00152838	TNRC6A	rs34172651	0.656207	0.656207	0.361891	0.959211	1.04	0.874 - 1.238
cg00152878	ARHGEF16	rs2500295	0.481598	0.956533	0.68743	0.926816217357497	0.985	0.946 - 1.027
cg00152942	CPNE2	rs17371640	0.218519	0.218519	0.612031	0.860965900884062	0.923	0.813 - 1.048
cg00152978	NEK3	rs9526843	0.153554	0.094554	0.839222	0.832403933261006	0.972	0.935 - 1.011
cg00153693	FAM174B	rs12906973	0.83462	0.83462	0.967695	0.986965974923864	1.011	0.913 - 1.119
cg00153919	PIEZO1	rs551118	0.316884	0.804568	0.98656	0.895955836005923	0.977	0.932 - 1.023
cg00154357	ZIC4	rs2279829	0.0833237	0.0833237	0.905229	0.771147296935691	0.879	0.76 - 1.017
cg00154455	ZNF517	rs2979095	0.964627	0.964627	0.603189	0.998370735990798	0.996	0.852 - 1.166
cg00154727	GRB10	rs17134002	0.0623215	0.0623215	0.000282665	0.751192253914385	0.834	0.689 - 1.009
cg00154902	LOC286083	rs10283369	0.0065432	0.0438709	0.455207	0.508221971476543	0.962	0.935 - 0.989
cg00154950	CSMD1	rs7816006	0.209172	0.447253	0.434727	0.859903625699039	0.964	0.911 - 1.021
cg00155535	GALNT9	rs10902506	0.885202	0.843372	0.964553	0.990769969776673	0.997	0.956 - 1.04
cg00155609	PRDX2	rs722572	0.0776756	0.0776756	0.506894	0.76949105168502	1.209	0.979 - 1.492
cg00155619	HSD17B8	rs150011156	0.128393	0.128393	0.595906	0.814517882024527	0.864	0.716 - 1.043
cg00155732	SLC2A5	rs150090064	0.323716	0.676558	0.0143272	0.89767	1.142	0.878 - 1.485
cg00155879	MYO3A	rs11014880	0.300727	0.67512	0.210368	0.895205151748497	1.047	0.96 - 1.142
cg00156230	CCM2	rs10264842	0.0792518	0.0792518	0.982102	0.769593459122316	1.196	0.979 - 1.462
cg00156427	THY1	rs3138092	0.45682	0.608258	0.307779	0.921802778395394	0.939	0.796 - 1.108
cg00156497	EYA4	rs11753937	0.274815	0.589479	0.089515	0.885282630763403	0.986	0.962 - 1.011
cg00156551	ARHGEF10	rs62477472	0.582204	0.652814	0.32586	0.946618704519892	1.017	0.958 - 1.08
cg00156991	PARS2	rs2240396	0.718961	0.903415	0.696392	0.969502528377268	1.011	0.954 - 1.07
cg00157012	DOCK5	rs7831718	0.106008	0.106008	0.934992	0.801441330740175	1.075	0.985 - 1.173
cg00157043	LDLRAD3	rs4540821	0.537984	0.537984	0.321542	0.937510772063918	0.97	0.881 - 1.069
cg00157109	LOC100505483	rs11767806	0.67882	0.896176	0.0709936	0.963044949338833	1.015	0.945 - 1.091
cg00157179	PLCH2	rs2494626	0.931261	0.931261	NA	0.995025784423562	0.992	0.83 - 1.186
cg00157199	Y_RNA	rs6089084	0.903969	0.815309	0.577544	0.991764433600094	0.994	0.899 - 1.099
cg00157359	PELI3	rs7925108	0.253866	0.495222	0.358368	0.874339065346243	1.074	0.95 - 1.213
cg00157656	ERICH1	rs1703893	0.619935	0.770493	0.33212	0.953293076867793	1.025	0.929 - 1.132
cg00157668	SORCS1	rs3936892	0.750056	0.750056	0.86474	0.974108722726452	1.029	0.865 - 1.223
cg00157796	FNDC1	rs295331	0.805924	0.805924	0.464008	0.983910995297773	0.992	0.932 - 1.057
cg00157962	FAM102B	rs77459098	0.474969	0.474969	0.444964	0.926390853930991	1.088	0.863 - 1.371
cg00158122	DQ372722	rs11815803	0.175478	0.175478	0.50953	0.842574497501024	0.909	0.791 - 1.044
cg00158254	LINC00327	rs17078796	0.173587	0.173587	0.598819	0.8414653137261	0.904	0.783 - 1.045
cg00158528	FEZF1	rs17366412	0.0540291	0.0540291	0.699799	0.739356981999708	1.188	0.997 - 1.416
cg00158530	MIR140	rs7206222	0.803731	0.531021	0.273841	0.983355420859923	1.004	0.971 - 1.039
cg00158539	MYT1L	rs6712920	0.543484	0.842673	0.843558	0.938697175824257	0.968	0.87 - 1.076
cg00158770	SH2D4A	rs11204039	0.954663	0.86502	0.892554	0.998195784623957	0.999	0.958 - 1.042
cg00159439	MAFF	rs5750558	0.102585	0.194805	0.0431053	0.797910359161955	1.111	0.979 - 1.26
cg00159523	TCF7L2	rs11196192	0.00194124	0.00564794	0.541657	0.455975498608696	1.278	1.094 - 1.492
cg00159682	ANGPT2	rs6990020	0.483261	0.139624	0.0747026	0.927571064497466	0.983	0.938 - 1.031
cg00159953	DKFZp586E1322	rs79205686	0.820309	0.853322	0.383093	0.985365115747849	1.006	0.959 - 1.054
cg00160388	mir-108-1	rs30229	0.260843	0.0492537	0.319521	0.876540850652517	0.979	0.944 - 1.016
cg00160505	ADAP2	rs57432042	0.939034	0.939034	0.600113	0.996311562968422	1.009	0.804 - 1.266
cg00160619	B3GALNT1	rs2061580	0.781601	0.781601	0.145639	0.979821279011618	1.026	0.858 - 1.226
cg00160667	PTPRU	rs35585334	0.0367398	0.111959	0.0589928	0.713576165369795	1.194	1.011 - 1.411
cg00160914	FAM212B	rs197416	0.558229	0.558229	0.884193	0.941077219276761	0.953	0.811 - 1.12
cg00160981	FCRLB	rs905591	0.403123	0.357973	0.589406	0.911979530584225	0.965	0.887 - 1.049
cg00161124	AK054726	rs611676	0.0495645	0.214489	0.818372	0.733522533387935	0.922	0.85 - 1
cg00161225	P2RX1	rs2074989	0.356974	0.581167	0.564773	0.901289816638425	0.98	0.94 - 1.023
cg00161345	NAE1	rs9921999	0.727893	0.727893	0.0312037	0.970762356187815	0.972	0.829 - 1.139
cg00161556	ZDHHC13	rs12273085	0.818257	0.0466165	0.426457	0.985269262022287	1.005	0.962 - 1.05
cg00161683	KIAA1429	rs1978555	0.755477	0.755477	0.186032	0.975026257962697	1.03	0.854 - 1.243
cg00161791	C21orf33	rs77625051	0.323521	0.323521	0.380222	0.89767	0.872	0.664 - 1.145
cg00162064	RNF220	rs112348245	0.564345	0.798409	0.397599	0.942879989827481	0.981	0.918 - 1.048
cg00162611	KIAA0182	rs8057115	0.237242	0.237242	0.0561762	0.8672210114587	1.129	0.923 - 1.38
cg00162806	VENTX	rs1054776	0.458076	0.0684083	0.105696	0.921930745570682	0.958	0.855 - 1.073
cg00163702	PKD1L2	rs9934272	0.969973	0.969973	0.338689	0.998670313522033	0.998	0.9 - 1.107
cg00163859	7SK	rs56252936	0.925215	0.925215	0.984896	0.994574995615204	0.991	0.822 - 1.195
cg00164301	AF075112	rs9891189	0.794556	0.855	0.987042	0.981543014463366	1.008	0.95 - 1.069
cg00164335	SELM	rs2017301	0.731674	0.326259	0.0202284	0.971393945104716	1.007	0.966 - 1.051
cg00164997	FAM65B	rs1597011	0.00970097	0.0323751	0.889281	0.577486286010152	1.094	1.022 - 1.172
cg00165394	SPTBN5	rs1197692	0.815126	0.815126	0.494397	0.984577367232163	0.982	0.843 - 1.144
cg00165994	TM2D1	rs1999881	0.26625	0.82736	0.640011	0.880621391821877	1.039	0.971 - 1.112
cg00166216	FAM43A	rs7612967	0.732605	0.925796	0.104425	0.971461625824005	0.987	0.917 - 1.063
cg00166653	SLC8A1	rs10176641	0.466121	0.661391	0.335086	0.924615253260962	1.032	0.947 - 1.125
cg00166722	C3orf24	rs7639624	0.0978438	0.0897568	0.789662	0.792715590168875	0.935	0.864 - 1.012
cg00167076	DQ581328	rs77257750	0.878367	0.878367	0.60808	0.990769969776673	1.009	0.898 - 1.134
cg00167248	EU250752	rs13078800	0.46774	0.950928	0.596785	0.925498012977454	1.015	0.974 - 1.058
cg00167655	ZNF638	rs4852256	0.229464	0.271293	0.105081	0.863437885321875	0.963	0.905 - 1.024
cg00167913	MEGF6	rs35026651	0.474753	0.810269	0.427691	0.926294909435142	1.015	0.975 - 1.056
cg00168785	WDSUB1	rs10490002	0.782315	0.693226	0.197921	0.980061931737104	0.992	0.94 - 1.047
cg00168942	GJD4	rs708403	0.722072	0.707695	0.377982	0.970090066323922	0.983	0.895 - 1.08
cg00169184	BC017209	rs1794952	0.161533	0.161533	0.0282843	0.83377388260462	0.861	0.698 - 1.062
cg00169354	FAM210B	rs6092305	0.5346	0.212264	0.778615	0.936851850741795	0.991	0.965 - 1.019
cg00169617	BC050344	rs12631713	0.552943	0.552943	0.305388	0.94042908199256	0.953	0.815 - 1.116
cg00169725	NSD1	rs351861	0.759691	0.373508	0.201332	0.976030382226128	0.987	0.909 - 1.072
cg00169782	KRT42P	rs4076033	0.233534	0.233534	0.343361	0.865273982315456	1.059	0.964 - 1.163
cg00169964	CDHR1	rs7909901	0.885836	0.528041	0.746439	0.990769969776673	1.004	0.953 - 1.057
cg00170188	FAM171A2	rs850731	0.393396	0.393396	0.786364	0.91020782096491	0.95	0.845 - 1.069
cg00170213	SCAF8	rs3828933	0.655198	0.655198	0.206895	0.958799929872202	1.029	0.909 - 1.164
cg00170242	MIR378C	rs10765032	0.622455	0.939153	0.806721	0.953293076867793	0.986	0.934 - 1.042
cg00170343	ATG7	rs367745	0.0562072	0.0562072	0.127555	0.742372446170273	1.115	0.997 - 1.247
cg00170487	FHDC1	rs12510260	0.133718	0.278543	0.697271	0.820786368768454	1.049	0.985 - 1.118
cg00170796	RABGGTB	rs1146631	0.0527037	0.0923957	0.91035	0.739181105179856	0.952	0.906 - 1.001
cg00171421	KCNMA1	rs2670136	0.818779	0.697618	0.894587	0.9853560739098	1.019	0.866 - 1.2
cg00171436	ZCCHC8	rs7303688	0.643643	0.643643	0.205099	0.95691724411961	1.034	0.897 - 1.192
cg00172085	LOXL2	rs35043422	0.428861	0.428861	0.166628	0.916530330731106	0.965	0.883 - 1.054
cg00172376	TIAM1	rs2833465	0.257158	0.257158	0.856335	0.875332066133023	1.092	0.938 - 1.272
cg00172696	DAB1	rs6587821	0.549215	0.549215	0.026397	0.939865270329992	1.038	0.918 - 1.175
cg00172794	AK128202	rs11720941	0.348247	0.250866	0.775896	0.900669582249696	1.045	0.954 - 1.144
cg00172967	RAB5B	rs78865465	0.494562	0.501367	0.255154	0.930383027239323	0.979	0.923 - 1.04
cg00173435	TCP11L2	rs1532587	0.792909	0.792909	0.945589	0.981409801149258	0.987	0.894 - 1.089
cg00173659	UBE3C	rs11773559	0.036338	0.0645604	0.655765	0.712085137628823	1.088	1.005 - 1.177
cg00173776	PUM1	rs7536851	0.0761717	0.0168206	0.0970149	0.76949105168502	1.027	0.997 - 1.057
cg00174279	BC040189	rs9900361	0.0274907	0.0274907	0.89627	0.673878070233167	0.904	0.827 - 0.989
cg00174428	LMX1A	rs12411054	0.1406	0.1406	0.16025	0.828150474741006	1.114	0.965 - 1.286
cg00174573	JA428959	rs57439856	0.703252	0.501875	0.615731	0.967385943683839	1.027	0.895 - 1.179
cg00174845	SALL3	rs2941814	0.480694	0.480694	0.531845	0.926526394593704	0.948	0.819 - 1.099
cg00174851	AKR1B1	rs1646764	0.102396	0.102396	0.321345	0.797792483916084	1.129	0.976 - 1.307
cg00174901	PALM	rs35267146	0.0609946	0.168266	0.734222	0.74868835881396	0.918	0.839 - 1.004
cg00174918	DIRC2	rs4678217	0.830898	0.830898	0.488366	0.986575919406054	0.986	0.868 - 1.12
cg00175403	TNFRSF1B	rs590368	0.18921	0.18921	0.426155	0.849439949172225	0.942	0.861 - 1.03
cg00176210	ANK1	rs10099197	0.133182	0.133182	0.235319	0.819859514588406	1.136	0.962 - 1.342
cg00176309	PTTG1IP	rs235306	0.560199	0.51477	0.717648	0.941151425660174	0.969	0.871 - 1.077
cg00176638	KDM5B	rs6675818	0.775397	0.705758	0.146461	0.978660404002697	1.012	0.931 - 1.101
cg00176675	DQ574852	rs2944770	0.0726734	0.0726734	0.885993	0.767842364528048	0.904	0.81 - 1.009
cg00176863	AMN	rs4708	0.657539	0.657539	0.804516	0.959581106837007	1.035	0.89 - 1.204
cg00177127	C1QA	rs209698	0.657467	0.657467	0.743952	0.959572433891324	1.025	0.92 - 1.141
cg00177243	CACNB2	rs16916984	0.875468	0.461307	0.00904203	0.990769969776673	0.996	0.945 - 1.05
cg00178119	TM7SF4	rs1031228	0.996761	0.996761	0.770823	0.999626782881976	1	0.861 - 1.16
cg00178427	HIVEP3	rs661428	0.820645	0.820645	0.0728956	0.98537777918705	0.989	0.903 - 1.084
cg00178551	LOC286083	rs11994714	0.642352	0.887559	0.395179	0.956644222398395	1.044	0.87 - 1.254
cg00178850	EDARADD	rs61833985	0.529528	0.660426	0.283147	0.935061413495913	1.031	0.937 - 1.136
cg00178864	C4orf49	rs3806765	0.289919	0.24989	0.543678	0.89236187332478	0.963	0.898 - 1.033
cg00179576	U6	rs11647149	0.750015	0.750015	0.518329	0.974108722726452	0.968	0.793 - 1.182
cg00179795	MIR4297	rs4751141	0.00322607	0.00322607	0.851344	0.467556353268293	1.124	1.04 - 1.215
cg00179921	RPS19BP1	rs5757703	0.329679	0.329679	0.131318	0.89767	1.046	0.955 - 1.145
cg00179940	LOC100128554	rs4765100	0.0626096	0.0626096	0.531774	0.751642621183705	0.903	0.811 - 1.005
cg00180097	AF075059	rs1144708	0.077591	0.077591	0.00421696	0.76949105168502	0.91	0.819 - 1.011
cg00180447	CHST13	rs34987672	0.232704	0.167767	0.022648	0.865034731674801	0.977	0.941 - 1.015
cg00180762	SSPN	rs12578121	0.521528	0.521528	0.905765	0.933358753933551	0.964	0.86 - 1.079
cg00180806	GRK1	rs34215556	0.0826421	0.0826421	0.0166594	0.770333498121019	0.928	0.852 - 1.01
cg00181125	ABCC9	rs1517280	0.803462	0.803462	0.124049	0.983355420859923	1.015	0.903 - 1.14
cg00181439	HTR1B	rs1213370	0.236863	0.236863	0.670769	0.867026375513076	1.093	0.943 - 1.265
cg00181849	LMF1	rs4984700	0.809126	0.809126	0.863853	0.983910995297773	1.021	0.863 - 1.208
cg00182593	SEMA6D	rs17354987	0.399956	0.314233	0.348875	0.911700419138337	0.973	0.911 - 1.038
cg00182727	MMP9	rs3761159	0.564073	0.185754	0.065653	0.942745272911121	0.975	0.894 - 1.063
cg00182893	LOC645434	rs7763124	0.142493	0.193959	0.785276	0.828907206558192	1.03	0.99 - 1.072
cg00183684	DDAH1	rs12086058	0.798965	0.798965	0.66896	0.982457330473186	0.984	0.869 - 1.114
cg00184457	MIR4660	rs13272451	0.301667	0.311112	0.250753	0.895369168545017	1.037	0.968 - 1.112
cg00184732	GLDN	rs8025191	0.1603	0.1908	0.829435	0.83314328961882	0.962	0.911 - 1.015
cg00185867	AK096766	rs60774669	0.217333	0.281892	0.822546	0.860768178912658	0.901	0.763 - 1.064
cg00186529	LOC154449	rs117388280	0.660678	0.0973	0.430661	0.960374265303459	1.033	0.895 - 1.191
cg00186701	TSPYL5	rs28669903	0.93257	0.824826	0.465753	0.995130557369123	0.996	0.909 - 1.091
cg00186954	AKIP1	rs2568074	0.222072	0.290495	0.0101312	0.862024767488297	0.979	0.945 - 1.013
cg00187059	DAXX	rs1800838	0.105255	0.105255	0.99701	0.801183558230319	0.888	0.77 - 1.025
cg00187229	LOC100129917	rs34959417	0.238001	0.238001	0.261406	0.867649055528715	0.914	0.787 - 1.061
cg00187414	TBC1D1	rs9996566	0.117042	0.430369	0.581461	0.809370359139626	1.058	0.986 - 1.136
cg00187535	TRAPPC5	rs55662346	0.768044	0.83008	0.432559	0.977756184241962	0.979	0.853 - 1.124
cg00187557	CXXC5	rs7728485	0.746583	0.746583	0.506616	0.973049490471414	0.978	0.855 - 1.119
cg00187933	FGFRL1	rs76051363	0.528084	0.0625294	0.0330045	0.934628034522144	1.03	0.941 - 1.127
cg00188032	ERAP1	rs41135	0.0209309	0.0209309	0.274345	0.649125069758198	0.794	0.654 - 0.966
cg00188055	TNXB	rs6449	0.0820278	0.00781228	0.147944	0.770119970119418	0.945	0.887 - 1.007
cg00188089	DQ591448	rs1321613	0.706909	0.427793	0.540912	0.96778182017286	0.994	0.962 - 1.026
cg00188627	SCHIP1	rs80242993	0.80173	0.46839	0.956405	0.982906774697611	0.995	0.953 - 1.038
cg00188654	DNASE1	rs145243731	0.460499	0.460499	0.941726	0.922680134212555	1.041	0.935 - 1.159
cg00188746	TMEM51	rs742675	0.155541	0.155541	0.873402	0.832403933261006	0.882	0.742 - 1.049
cg00189276	FOXF2	rs9392287	0.906941	0.079882	0.0957823	0.992410365556686	0.998	0.963 - 1.034
cg00189366	FXYD4	rs4245604	0.611119	0.611119	0.590009	0.952943861195373	0.971	0.865 - 1.089
cg00190355	BC013821	rs13186188	0.525303	0.449016	0.887996	0.934376055994382	1.039	0.923 - 1.171
cg00190412	MAK	rs12204666	0.100375	0.100375	0.180262	0.795573812565622	0.906	0.806 - 1.019
cg00191458	LOC257358	rs13170456	0.00390929	0.0816446	0.272131	0.473033166106195	0.953	0.922 - 0.985
cg00191853	SPAG1	rs2453653	0.933564	0.19633	0.0403763	0.995369973030635	1.001	0.972 - 1.031
cg00191957	LRRC73	rs7752811	0.856417	0.186132	0.72745	0.989613388087682	1.007	0.937 - 1.081
cg00192026	HAND2	rs2119791	0.218552	0.218552	0.509308	0.860965900884062	1.102	0.944 - 1.287
cg00192031	TNS3	rs10229262	0.399661	0.399661	0.361434	0.911662028099254	1.048	0.94 - 1.168
cg00192046	KIAA1653	rs7287659	0.126819	0.597339	0.798077	0.813811934106028	0.978	0.951 - 1.006
cg00192773	MAPK3	rs116922328	0.044248	0.044248	0.0645521	0.726759745633111	0.748	0.564 - 0.993
cg00193283	LOC285370	rs35196873	0.922368	0.946751	0.947958	0.99400492014463	1.005	0.905 - 1.117
cg00193521	KCNJ16	rs2366489	0.0195153	0.0195153	0.158332	0.642396	0.825	0.702 - 0.97
cg00193613	C1QTNF1	rs3744170	0.434008	0.666362	0.676487	0.91695050047419	1.055	0.922 - 1.208
cg00193947	LINC00474	rs10116713	0.869163	0.815357	0.281651	0.990439927880353	1.002	0.98 - 1.024
cg00193959	AX747123	rs7095670	0.526759	0.526759	0.345107	0.934494230753479	1.062	0.881 - 1.281
cg00196660	ITGB4	rs3851020	0.682705	0.88622	0.0093201	0.963615946529873	1.015	0.945 - 1.091
cg00196787	TMEM132E	rs887231	0.372965	0.372965	0.261428	0.906253727429772	0.917	0.758 - 1.11
cg00197026	TMEM170B	rs594164	0.997584	0.997584	0.427499	0.999626782881976	1	0.846 - 1.182
cg00197266	HDGFL1	rs113247611	0.784953	0.656056	0.227824	0.980569264750104	1.005	0.967 - 1.046
cg00197322	MAD1L1	rs35578480	0.877826	0.877826	0.233228	0.990769969776673	0.984	0.797 - 1.215
cg00197495	PPP1R3C	rs2027486	0.212906	0.212906	0.665826	0.859903625699039	0.904	0.772 - 1.059
cg00197517	C18orf42	rs9955372	0.448185	0.448185	0.682463	0.918806964105711	1.047	0.929 - 1.18
cg00199007	SLC17A9	rs3810460	0.167509	0.241058	0.947119	0.836227716145501	1.122	0.953 - 1.321
cg00199047	CLN8	rs7825359	0.320947	0.373343	0.426052	0.897266085933718	0.98	0.941 - 1.02
cg00199059	TP53RK	rs2868902	0.989957	0.989957	0.919788	0.999490658327668	1.001	0.899 - 1.113
cg00199091	TRERF1	rs17704222	0.669115	0.669115	0.19812	0.961517756566323	1.034	0.888 - 1.203
cg00199549	MCM5	rs1078979	0.151519	0.151519	0.776508	0.832403933261006	0.946	0.876 - 1.021
cg00200755	MRPL46	rs28541419	0.874041	0.874041	0.131445	0.990769969776673	1.009	0.906 - 1.123
cg00200803	CDH22	rs6032715	0.132662	0.132662	0.0422852	0.819142445515607	0.778	0.56 - 1.079
cg00201445	MB21D2	rs9291034	0.477205	0.477205	0.523297	0.926518499227362	0.941	0.795 - 1.113
cg00201457	TRIM42	rs4683380	0.085501	0.085501	0.594847	0.773523124871573	0.88	0.761 - 1.018
cg00201819	GPR123	rs67558425	0.330346	0.330346	0.488685	0.89767	0.951	0.86 - 1.052
cg00202441	GABRB1	rs13139768	0.501343	0.420179	0.242494	0.931971099477931	1.028	0.949 - 1.112
cg00202454	PLA2G4D	rs1668575	0.0189421	0.0189421	0.885466	0.63938072410772	0.786	0.643 - 0.961
cg00202760	CDT1	rs551118	0.319733	0.319733	0.997509	0.897085962982498	0.94	0.833 - 1.061
cg00202829	CCDC33	rs72625791	0.296989	0.296989	0.628598	0.89429347058937	1.099	0.92 - 1.313
cg00203037	OXNAD1	rs689716	0.626685	0.626685	0.652748	0.953966313702776	0.981	0.907 - 1.061
cg00203124	HAND1	rs13160622	0.629132	0.629132	0.700843	0.954536178031421	0.955	0.792 - 1.151
cg00203594	ALKBH2	rs1642036	0.513766	0.513766	0.869411	0.93313485653897	0.927	0.739 - 1.163
cg00203617	UBE3B	rs118033536	0.766757	0.766757	NA	0.977756184241962	0.813	0.208 - 3.187
cg00203913	HS3ST3A1	rs62053915	0.971331	0.971331	0.997226	0.998670313522033	1.002	0.913 - 1.098
cg00204159	FAM83G	rs73306439	0.874516	0.874516	0.784856	0.990769969776673	1.013	0.86 - 1.195
cg00204465	MYO15B	rs8077689	0.884512	0.527254	0.790035	0.990769969776673	1.005	0.938 - 1.077
cg00204645	MMP15	rs41522747	0.277024	0.30872	0.867822	0.886099916985254	1.047	0.964 - 1.137
cg00205058	FRMD1	rs35485922	0.369145	0.201716	0.0259619	0.90537026374905	1.038	0.957 - 1.125
cg00205605	FAM213B	rs2764841	0.950203	0.444799	0.45965	0.997779963418593	0.999	0.953 - 1.046
cg00205813	JA429722	rs6786565	0.286686	0.813268	0.131577	0.89083646742618	0.984	0.954 - 1.014
cg00206063	KLF6	rs60582545	0.149517	0.0136509	0.047148	0.83135235554499	1.097	0.967 - 1.243
cg00206168	LTBP3	rs36009527	0.462253	0.462253	0.184477	0.923478985769198	0.954	0.842 - 1.081
cg00206407	SRMS	rs310655	0.0848509	0.0848509	0.357132	0.773346400436434	1.123	0.984 - 1.283
cg00206463	TRIM26	rs115855851	0.112632	0.112632	0.976741	0.808240079852806	1.149	0.968 - 1.365
cg00206507	LINC00472	rs34724485	0.276216	0.276216	0.719557	0.886017244353014	0.931	0.819 - 1.059
cg00206639	MEF2A	rs35158282	0.0895115	0.0455079	0.743255	0.779808152767609	1.09	0.987 - 1.204
cg00206645	HPR	rs17667053	0.942422	0.384088	0.867664	0.996449543635994	1.003	0.917 - 1.098
cg00206779	TM7SF4	rs1812214	0.586635	0.586635	0.824416	0.946908798896742	1.041	0.901 - 1.202
cg00206999	ABHD6	rs7640259	0.738148	0.93669	0.797647	0.971900081174361	0.988	0.923 - 1.058
cg00207352	PLXNB1	rs1870444	0.188744	0.188744	0.918053	0.848861210611303	0.924	0.822 - 1.039
cg00207428	NOXO1	rs12924762	0.342976	0.222302	0.0276262	0.900285492390572	1.048	0.952 - 1.154
cg00207731	FURIN	rs5011651	0.949906	0.00788057	0.497852	0.997779963418593	1.004	0.887 - 1.136
cg00207856	MIR339	rs13224488	0.993951	0.816334	0.563222	0.999626782881976	1	0.933 - 1.071
cg00207873	ATP2C2	rs437299	0.307083	0.307083	0.979632	0.895519044383562	0.918	0.778 - 1.082
cg00207890	SSTR5	rs62013850	0.0479753	0.0479753	0.0311651	0.732970757218413	1.378	1.003 - 1.894
cg00208012	ZP3	rs28450657	0.0659755	0.0317259	0.708062	0.756763024886184	1.034	0.998 - 1.072
cg00208218	OR7E91P	rs6724815	0.057148	0.057148	0.538338	0.742711896195337	1.169	0.995 - 1.374
cg00208504	C4orf49	rs1026184	0.898152	0.893695	0.267136	0.99167129211961	1.007	0.911 - 1.112
cg00208734	SOHLH2	rs144675497	0.802622	0.316019	0.101004	0.983120752785924	1.014	0.906 - 1.135
cg00209038	LHCGR	rs4131886	0.94564	0.94564	0.616387	0.996937455122369	0.994	0.828 - 1.193
cg00209612	LOC93622	rs72616128	0.954781	0.756583	0.0846581	0.998195784623957	0.999	0.961 - 1.039
cg00210210	C6orf168	rs9402699	0.306078	0.306078	0.374502	0.895519044383562	0.931	0.812 - 1.068
cg00210271	ATP5G2	rs7297602	0.0280344	0.0280344	0.212085	0.67438266618668	1.146	1.015 - 1.295
cg00210538	JMJD1C	rs9415676	0.00584004	0.00584004	0.529976	0.502645900615385	0.859	0.771 - 0.957
cg00210768	MAP2K3	rs7213898	0.0989212	0.379372	0.459901	0.794545309515757	0.935	0.864 - 1.013
cg00210856	EBF1	rs11743393	0.891348	0.942361	0.768687	0.991073261425464	1.009	0.893 - 1.139
cg00211115	AK094674	rs7928827	0.0827551	0.211549	0.233328	0.770339282865672	0.944	0.884 - 1.008
cg00211174	MCM2	rs2630213	0.651634	0.945161	0.0511954	0.958541461518928	1.017	0.944 - 1.096
cg00211403	WSCD2	rs338172	0.210862	0.210862	0.0916051	0.859903625699039	1.106	0.945 - 1.294
cg00211609	FAM132A	rs12036216	0.148864	0.148864	0.24972	0.831188005774623	1.067	0.977 - 1.166
cg00211630	P4HA3	rs11236055	0.394919	0.0841465	0.120595	0.910453476213473	0.976	0.922 - 1.032
cg00212520	LYZL4	rs247412	0.948842	0.948842	0.964883	0.997758703394326	0.996	0.875 - 1.133
cg00213004	TRIM11	rs1150917	0.409844	0.409844	0.654716	0.912651832130213	0.948	0.836 - 1.076
cg00213052	CTDP1	rs9956086	0.524909	0.524909	0.514394	0.93423729303122	0.947	0.802 - 1.119
cg00213479	IRX4	rs7702363	0.0931846	0.141602	0.168237	0.785277948564223	1.064	0.99 - 1.144
cg00213714	ASTN2	rs10739470	0.954316	0.764314	0.360109	0.998195784623957	0.995	0.845 - 1.172
cg00214044	ZAR1L	rs188208	0.93196	0.93196	0.329573	0.99510969849806	0.992	0.833 - 1.182
cg00214171	C17orf110	rs9905552	0.675384	0.419849	0.11477	0.962722534202669	0.984	0.911 - 1.063
cg00214791	5S_rRNA	rs6550918	0.786825	0.786825	0.397391	0.98070758534555	1.019	0.891 - 1.164
cg00214970	SPHKAP	rs1155462	0.333634	0.333634	0.902804	0.89827397308654	0.935	0.815 - 1.072
cg00215017	AK125849	rs10870228	0.142529	0.126878	0.901444	0.828907206558192	1.046	0.985 - 1.112
cg00215902	MIR100HG	rs599154	0.403051	0.403051	0.32379	0.911979530584225	1.039	0.95 - 1.136
cg00216138	LOC145845	rs12904352	0.343846	0.343846	0.219033	0.900525009902098	1.069	0.931 - 1.229
cg00216180	RASA3	rs9562208	0.438217	0.438217	0.854152	0.917241586748302	0.931	0.778 - 1.115
cg00216570	TFEB	rs13200335	0.675195	0.675195	0.78276	0.962722534202669	0.96	0.791 - 1.164
cg00216680	C6orf165	rs68100217	0.250799	0.211898	0.817983	0.873103666190901	1.028	0.981 - 1.078
cg00217080	LOC100505964	rs57373107	0.904414	0.904414	0.501295	0.991764433600094	1.005	0.923 - 1.094
cg00217306	AX748420	rs11706480	0.396294	0.201586	0.312921	0.911202871922926	1.055	0.932 - 1.195
cg00217953	SEMA4C	rs55766309	0.590797	0.645115	0.331436	0.947556429632169	1.017	0.955 - 1.084
cg00218134	AKAP10	rs78178505	0.126631	0.0460267	0.574126	0.813638963736264	1.07	0.981 - 1.168
cg00218203	RNF157	rs35036329	0.560206	0.560206	0.341995	0.941151425660174	1.052	0.887 - 1.247
cg00218406	PMSP	rs9267488	0.0164519	0.00132879	0.0720961	0.623107368989491	1.209	1.035 - 1.412
cg00218409	SEMA4F	rs2421929	0.295074	0.295074	0.76445	0.893914138179937	0.914	0.771 - 1.082
cg00218631	NUCB2	rs7108861	0.0194175	0.0194175	0.707897	0.642396	0.759	0.603 - 0.957
cg00218649	MGAT1	rs59085476	0.44905	0.44905	0.517557	0.919077279194925	1.047	0.93 - 1.177
cg00218893	SLC16A5	rs11077773	0.506063	0.710862	0.600638	0.932448151533175	0.967	0.878 - 1.067
cg00219151	SLC16A9	rs12769393	0.221775	0.221775	0.0919027	0.862024767488297	1.103	0.942 - 1.291
cg00219169	DIP2C	rs816599	0.571759	0.571759	0.595982	0.945266329388065	1.041	0.905 - 1.198
cg00219282	FNDC1	rs638551	0.81419	0.878491	0.484262	0.984343810048589	1.007	0.948 - 1.07
cg00219626	ZNF311	rs115450106	0.762094	0.596119	0.102256	0.976652719294401	0.987	0.905 - 1.076
cg00219792	TMTC2	rs77611155	0.494298	0.794588	0.873936	0.930383027239323	0.982	0.932 - 1.035
cg00219816	LOC100616530	rs35214106	0.0359742	0.0175596	0.403013	0.710356361111111	1.155	1.009 - 1.321
cg00220102	ABAT	rs7188782	0.502633	0.224151	0.505605	0.931971099477931	0.983	0.935 - 1.034
cg00220225	AK125500	rs78020607	0.437902	0.330764	0.895763	0.917241586748302	0.948	0.829 - 1.085
cg00220243	BC037833	rs62584729	0.157498	0.0691901	3.511814e-06	0.832538271314764	0.967	0.924 - 1.013
cg00220429	LOC100507055	rs12821643	0.365264	0.701448	0.883296	0.903626541945377	0.957	0.869 - 1.053
cg00220677	PRLR	rs10512632	0.64315	0.64315	0.868409	0.95691724411961	0.962	0.819 - 1.131
cg00220721	PRR5L	rs59943655	0.850338	0.850338	0.705894	0.989130443581392	0.988	0.867 - 1.125
cg00221012	FSCN2	rs8079311	0.872158	0.872158	0.818029	0.990607986075304	0.985	0.82 - 1.183
cg00221382	IRX3	rs12920771	0.849651	0.849651	0.422935	0.988876448215374	0.984	0.835 - 1.161
cg00221394	ZNF10	rs12316313	0.0332785	0.0332785	0.0568609	0.702379056584047	0.77	0.606 - 0.98
cg00221658	MRPS24	rs75927590	0.733105	0.733105	0.317822	0.971646506509513	1.027	0.883 - 1.194
cg00221794	HS1BP3	rs72782402	0.364564	0.364564	0.946046	0.903308809956836	1.081	0.914 - 1.278
cg00222015	RHOF	rs72487563	0.0328544	0.157891	0.432291	0.69994836021838	1.061	1.005 - 1.121
cg00223552	OR7E2P	rs12801250	0.679517	0.877383	0.993946	0.96326031862069	0.98	0.89 - 1.079
cg00223715	FAM19A5	rs5770622	0.143631	0.305473	0.583159	0.829451705901943	1.137	0.957 - 1.351
cg00223877	TKT	rs7633966	0.459935	0.32534	0.00458849	0.922502822621447	0.973	0.904 - 1.046
cg00224083	CCRN4L	rs17050642	0.692281	0.318408	0.93801	0.965770600411559	0.989	0.938 - 1.044
cg00224202	NHSL1	rs9402991	0.923891	0.923891	0.162247	0.994373023872252	0.992	0.833 - 1.18
cg00224471	KCNIP1	rs7448059	0.86742	0.476362	0.283066	0.990307558829839	0.993	0.91 - 1.083
cg00224886	ANKRD20A8P	rs4854234	0.821565	0.821565	0.246625	0.98537777918705	0.979	0.817 - 1.174
cg00225006	WHAMM	rs1828510	0.100398	0.276627	0.948373	0.795573812565622	0.935	0.864 - 1.013
cg00225070	MTHFS	rs8039962	0.290749	0.290749	0.248704	0.892716789812596	0.916	0.778 - 1.078
cg00225157	HSD17B8	rs110662	0.0882281	0.187502	0.249423	0.777043810268286	1.097	0.986 - 1.219
cg00225858	ADAD2	rs2326168	0.596035	0.412136	0.354852	0.949085151307067	1.029	0.926 - 1.142
cg00226225	MIR143HG	rs11168099	0.123425	0.619711	0.983323	0.811392388141071	1.04	0.989 - 1.094
cg00226545	IRX3	rs7201454	0.181901	0.435332	0.10409	0.846260703266544	1.08	0.965 - 1.208
cg00226822	SPON2	rs73065688	0.897872	0.897872	0.183515	0.99167129211961	0.993	0.891 - 1.107
cg00226831	PLA2G4D	rs78767619	0.179338	0.179338	0.648557	0.844910197915093	0.878	0.726 - 1.062
cg00226984	KLHL30	rs12692216	0.552683	0.552683	0.0733308	0.94042908199256	1.034	0.927 - 1.153
cg00227156	MIR648	rs8137857	0.289005	0.800144	0.292098	0.891863325249728	0.969	0.915 - 1.027
cg00227578	RAI14	rs465697	0.399708	0.399708	0.171634	0.911662028099254	1.074	0.91 - 1.267
cg00227665	FLJ00104	rs746721	0.107547	0.251653	0.856649	0.802538785331633	1.101	0.979 - 1.237
cg00228142	APOBR	rs151320	0.263881	0.105289	0.0244792	0.878400485567891	0.949	0.866 - 1.04
cg00228240	LOC100131176	rs34311452	0.114242	0.114242	0.93851	0.808898752198592	1.086	0.98 - 1.203
cg00228390	C6orf123	rs148686518	0.156626	0.156626	0.240296	0.83243991780729	0.845	0.67 - 1.067
cg00228475	TRNA_Ile	rs114405355	0.840213	0.411548	0.755462	0.987716839302407	0.981	0.815 - 1.181
cg00228689	LRP8	rs1288521	0.267955	0.267955	0.614135	0.881573663450118	1.107	0.925 - 1.324
cg00228708	VENTX	rs9419036	0.465982	0.209897	0.0288651	0.924615253260962	0.935	0.781 - 1.12
cg00228799	ENDOG	rs11515530	0.576004	0.576004	0.0190286	0.945873726987246	0.967	0.859 - 1.088
cg00228891	CR1L	rs12726522	0.0787726	0.0787726	0.851049	0.76949105168502	1.135	0.986 - 1.308
cg00228984	SIRPB2	rs6042499	0.0044473	0.124876	0.0591639	0.473033166106195	0.927	0.88 - 0.977
cg00229508	ODF3L1	rs2675214	0.581796	0.249284	0.539173	0.94659731039616	1.035	0.916 - 1.17
cg00229809	TRMU	rs35364389	0.145433	0.303935	0.917716	0.82983653585412	1.036	0.988 - 1.086
cg00229868	KIAA0182	rs8056492	0.90446	0.90446	0.399471	0.991764433600094	0.988	0.814 - 1.199
cg00230183	APRT	rs72815513	0.906317	0.670431	0.0815576	0.992152463305211	1.005	0.92 - 1.099
cg00230205	PCGF3	rs12510790	0.536062	0.395132	0.0917989	0.937075447097677	0.98	0.92 - 1.045
cg00230502	CCDC60	rs3809306	0.780628	0.780628	0.824148	0.979636278032752	0.976	0.821 - 1.16
cg00230586	CYP4F2	rs1974567	0.227835	0.460533	0.238171	0.863437885321875	1.041	0.975 - 1.111
cg00230715	EFNA5	rs17534319	0.468158	0.468158	0.155669	0.925531577844931	1.058	0.909 - 1.23
cg00231192	TRIM61	rs113800859	0.282921	0.282921	0.560291	0.889062638030298	0.916	0.781 - 1.075
cg00231389	ABAT	rs7188782	0.502836	0.166344	0.511762	0.931971099477931	0.977	0.913 - 1.046
cg00231483	CBLN2	rs17356265	0.819507	0.819507	0.993718	0.985365115747849	1.015	0.893 - 1.153
cg00231519	C10orf46	rs12253480	0.987277	0.686661	0.672259	0.99939377987152	1	0.973 - 1.027
cg00231771	C6orf127	rs7753322	0.313317	0.313317	0.545387	0.895519044383562	1.049	0.956 - 1.151
cg00231918	SH3BP2	rs34661133	0.359046	0.620693	0.501369	0.901536352297123	1.023	0.975 - 1.074
cg00231927	MIR153-2	rs2109302	0.297621	0.297621	0.825037	0.894648940196645	0.915	0.773 - 1.082
cg00232059	PRR5	rs132410	0.349484	0.52613	0.498707	0.900988154232804	0.97	0.911 - 1.034
cg00232092	MIR589	rs4724701	0.610466	0.610466	0.922617	0.952850904671214	1.048	0.875 - 1.256
cg00232105	BC014138	rs1957452	0.68023	0.68023	0.972332	0.96326031862069	0.968	0.829 - 1.13
cg00232160	LMX1B	rs55728035	0.622765	0.398283	0.0120843	0.953293076867793	0.988	0.94 - 1.038
cg00232265	NDUFS6	rs3756345	0.855213	0.510248	0.170143	0.989613388087682	0.995	0.944 - 1.049
cg00232402	CTDP1	rs7228520	0.62367	0.62367	0.139453	0.953293076867793	0.956	0.797 - 1.146
cg00232453	EHMT2	rs2844458	0.205651	8.589357e-05	0.0184196	0.858755488430046	1.041	0.978 - 1.108
cg00232483	GPRC5B	rs4782291	0.840891	0.840891	0.520545	0.987795086618127	1.017	0.863 - 1.199
cg00232500	FREM1	rs1412725	0.587494	0.836999	0.557073	0.947057951167114	1.024	0.941 - 1.113
cg00232816	TTC40	rs2892211	0.0809349	0.130522	0.550475	0.7698115652548	0.957	0.912 - 1.005
cg00232827	NEURL1B	rs6894332	0.101877	0.489121	0.561079	0.797601044223208	1.049	0.991 - 1.112
cg00232832	TJP1	rs785453	0.237528	0.384993	0.50379	0.867610788755271	1.061	0.962 - 1.17
cg00233028	CD82	rs7122659	0.144507	0.552964	0.920327	0.829788685777153	0.957	0.903 - 1.015
cg00233420	HNRNPKP3	rs11037404	0.430826	0.985772	0.314464	0.91673988817048	1.025	0.965 - 1.088
cg00233594	MGAT5	rs115651006	0.422802	0.471243	0.775723	0.913999170552487	1.035	0.951 - 1.126
cg00234027	SCML4	rs12528856	0.470312	0.292893	0.58099	0.925629182676735	0.988	0.956 - 1.021
cg00234046	CDH23	rs946873	0.407993	0.819669	0.460859	0.912651832130213	1.017	0.978 - 1.057
cg00234261	LOC100131176	rs9655606	0.0561933	0.260826	0.947225	0.742372446170273	0.961	0.923 - 1.001
cg00234625	COL23A1	rs55752205	0.152497	0.152497	0.505296	0.832403933261006	0.878	0.734 - 1.049
cg00234998	MRGPRE	rs61870525	0.648139	0.648139	0.546792	0.958262497705291	1.04	0.88 - 1.228
cg00235661	SGOL1	rs11709127	0.219858	0.762158	0.559275	0.861436601774059	1.025	0.985 - 1.067
cg00236077	NACC2	rs4842110	0.239038	0.239038	0.931342	0.86829732137449	0.949	0.87 - 1.035
cg00236150	GLYATL3	rs2396911	0.082077	0.373737	0.978172	0.770242768367245	1.035	0.996 - 1.075
cg00236302	RAP1B	rs57202226	0.209828	0.209828	0.246695	0.859903625699039	1.12	0.938 - 1.338
cg00236305	PXDN	rs7560311	0.664251	0.176319	0.189913	0.960942566147661	0.982	0.904 - 1.066
cg00236576	METRNL	rs72854242	0.996709	0.683728	0.531721	0.999626782881976	1	0.909 - 1.1
cg00236919	CNGA1	rs321628	0.947715	0.860282	0.916195	0.997468906795046	1.004	0.897 - 1.123
cg00237010	NINJ2	rs6489710	0.58181	0.325879	0.29798	0.94659731039616	0.986	0.937 - 1.037
cg00237268	MIR4798	rs3857193	0.2361	0.641926	0.907967	0.866816212885506	1.035	0.978 - 1.096
cg00237489	SNORD45	rs3127388	0.302311	0.302311	0.778689	0.895369168545017	0.951	0.864 - 1.046
cg00237512	TCEA2	rs816953	0.538772	0.310018	0.352099	0.937849881750711	0.986	0.943 - 1.031
cg00237904	H19	rs139706844	0.776837	0.776837	NA	0.978838487480992	0.927	0.547 - 1.57
cg00238213	SRRM3	rs73373426	0.0578842	0.0342317	0.243645	0.743840648885259	1.108	0.997 - 1.232
cg00238283	DQ583756	rs13231411	0.676697	0.832609	0.719981	0.962731845988395	0.963	0.808 - 1.149
cg00238295	LRIT2	rs41291358	0.465612	0.465612	0.894948	0.924604375904433	0.956	0.849 - 1.078
cg00238349	POC1A	rs9857878	0.71327	0.71327	0.959302	0.968655091262361	1.014	0.941 - 1.093
cg00238510	SRSF7	rs78311747	0.0771603	0.295666	0.0923419	0.76949105168502	0.949	0.896 - 1.006
cg00238805	MIR4440	rs59650874	0.811892	0.811892	0.475141	0.983910995297773	1.014	0.905 - 1.136
cg00238910	LOC100128023	rs62288182	0.721185	0.612443	0.748619	0.969993740659341	0.995	0.967 - 1.023
cg00239061	SRSF1	rs2233911	0.500523	0.500523	0.446379	0.931780153855338	0.945	0.803 - 1.113
cg00239117	SCLY	rs12618952	0.747385	0.747385	0.0817622	0.973278211756845	0.971	0.811 - 1.162
cg00239353	IL32	rs12448657	0.275667	0.102259	0.387643	0.88598790373444	1.071	0.947 - 1.212
cg00239563	PRDM8	rs12711161	0.920735	0.407446	0.0414368	0.99400492014463	0.994	0.883 - 1.119
cg00239660	ARHGAP18	rs6939565	0.185356	0.185356	0.888349	0.848136886215147	1.121	0.947 - 1.327
cg00239915	DQ583756	rs7785034	0.669002	0.834107	0.630772	0.961517756566323	1.021	0.929 - 1.122
cg00240178	EEF1A1	rs11963033	0.551961	0.551961	0.910048	0.94042908199256	1.045	0.904 - 1.207
cg00240732	MIR3914-1	rs4236247	0.995032	0.969009	0.664613	0.999626782881976	1	0.952 - 1.051
cg00240875	TAP1	rs12529313	0.44304	0.44304	0.0906175	0.918136219390778	1.051	0.926 - 1.192
cg00241076	C16orf82	rs62029945	0.965704	0.965704	0.244788	0.998613158803634	1.002	0.911 - 1.102
cg00241273	EFNB2	rs2391335	0.693054	0.48139	0.888285	0.965918372254749	1.022	0.917 - 1.14
cg00241281	PACS2	rs7146683	0.389425	0.389425	0.169576	0.909706525931468	1.026	0.968 - 1.087
cg00241432	ABCC4	rs150486098	0.2025	0.0205775	0.113273	0.855796489091648	0.972	0.93 - 1.016
cg00241638	LOC100133669	rs11787222	0.0799514	0.0799514	0.777609	0.7698115652548	0.872	0.747 - 1.017
cg00241663	GATA2	rs1806462	0.075792	0.075792	0.246437	0.76949105168502	0.84	0.694 - 1.018
cg00241712	A4GALT	rs9620089	0.246402	0.648646	0.590459	0.871463234916676	0.961	0.898 - 1.028
cg00242358	CSPG5	rs60322343	0.671571	0.671571	0.044236	0.962291126554244	1.044	0.856 - 1.274
cg00242950	BOC	rs184187079	0.646726	0.813752	0.137526	0.957633286826073	1.022	0.931 - 1.123
cg00242976	UBE2C	rs370237	0.773724	0.773724	0.498644	0.978660404002697	0.985	0.886 - 1.094
cg00243527	MGC20647	rs929273	0.0119916	0.0699647	0.0986064	0.592203896708861	0.966	0.941 - 0.993
cg00243661	OR2D2	rs4426121	0.74858	0.74858	0.411713	0.973548278830839	1.013	0.936 - 1.097
cg00244517	ARL9	rs61732641	0.0952656	0.148899	0.337475	0.788349256675807	1.049	0.992 - 1.109
cg00244642	AK093114	rs9346971	0.791008	0.791008	0.676311	0.981377252172068	0.978	0.828 - 1.154
cg00244776	VARS2	rs3132541	0.0120021	6.891366e-06	0.000676263	0.592203896708861	1.14	1.029 - 1.262
cg00244882	ITIH5	rs11255266	0.999794	0.999794	0.696026	0.999947843424161	1	0.904 - 1.106
cg00244894	PSAP	rs2070188	0.494098	0.751337	0.348559	0.930383027239323	1.037	0.934 - 1.153
cg00245454	FNIP2	rs75273564	0.676277	0.603085	0.638236	0.962731845988395	0.965	0.818 - 1.139
cg00245465	AICDA	rs11046349	0.388213	0.388213	0.616411	0.909706525931468	0.972	0.912 - 1.036
cg00245502	AFAP1L1	rs34564665	0.648975	0.648975	0.975847	0.958341684934967	1.039	0.882 - 1.224
cg00245850	GML	rs4548164	0.674532	0.674532	0.75675	0.962722534202669	0.983	0.906 - 1.066
cg00245896	ABLIM2	rs73797049	0.333406	0.166576	0.106632	0.89827397308654	0.909	0.75 - 1.102
cg00246121	FCHSD1	rs73285828	0.686407	0.96864	0.782657	0.964558654301931	1.009	0.965 - 1.055
cg00247094	TBC1D16	rs66505868	0.837508	0.658374	0.642613	0.987572222480913	1.003	0.974 - 1.033
cg00247629	SLC26A1	rs62294519	0.19982	0.191541	0.254895	0.85281055729927	1.1	0.951 - 1.272
cg00247631	TULP1	rs4711420	0.299452	0.844786	0.882685	0.895049096275546	1.028	0.976 - 1.082
cg00248488	DQ599425	rs7974682	0.867193	0.975947	0.998977	0.99024347232048	1.013	0.868 - 1.182
cg00248713	CHRNA4	rs6062901	0.350568	0.350568	0.454183	0.901197377357661	0.942	0.83 - 1.069
cg00248861	MIR943	rs2234570	0.768025	0.768025	0.937564	0.977756184241962	1.015	0.919 - 1.121
cg00248875	SLC38A10	rs35546507	0.0484897	0.0484897	0.866067	0.733084730233909	0.846	0.717 - 0.999
cg00249030	ADC	rs115646939	0.253666	0.253666	0.493495	0.874339065346243	1.052	0.964 - 1.148
cg00249205	STX1B	rs2303222	0.8347	0.379848	0.115416	0.986965974923864	1.01	0.918 - 1.112
cg00249383	DNASE1L2	rs11644884	0.862413	0.41203	0.543403	0.990114502260511	1.01	0.905 - 1.127
cg00249584	ST5	rs11042148	0.0424529	0.0424529	0.00892676	0.724489193194871	0.812	0.663 - 0.993
cg00249621	TSPYL5	rs2567772	0.420232	0.551774	0.418777	0.913533477665846	1.04	0.945 - 1.145
cg00250483	RGS5	rs12748519	0.928821	0.500733	0.676353	0.994853051195663	0.998	0.963 - 1.035
cg00250645	BC048982	rs11785920	0.404651	0.523265	0.483553	0.911979530584225	1.049	0.937 - 1.174
cg00250711	HCG22	rs3132565	0.746103	0.0012169	0.00165278	0.973003896301664	1.014	0.931 - 1.104
cg00250743	FGFR2	rs1896422	0.330069	0.330069	0.00634452	0.89767	1.065	0.939 - 1.207
cg00250761	SERINC2	rs4949399	0.184606	0.184606	0.424878	0.847995044206198	1.048	0.978 - 1.122
cg00251125	OBSCN	rs1757143	0.0238492	0.0238492	0.264514	0.658860945690673	1.194	1.024 - 1.392
cg00251405	KIAA1522	rs77786088	0.872156	0.872156	0.512883	0.990607986075304	1.011	0.883 - 1.158
cg00251824	ERICH1	rs1703908	0.821563	0.712152	0.311028	0.98537777918705	1.005	0.963 - 1.049
cg00251875	AFAP1-AS1	rs2269874	0.301894	0.355739	0.234398	0.895369168545017	0.981	0.945 - 1.018
cg00251973	LOC100287314	rs73084237	0.11323	0.11323	0.717594	0.808594530334015	0.859	0.711 - 1.037
cg00252472	IYD	rs6935970	0.402456	0.190771	0.879768	0.911979530584225	1.085	0.897 - 1.312
cg00252781	AXDND1	rs57864135	0.0728236	0.243507	0.241814	0.767842364528048	1.041	0.996 - 1.087
cg00252803	GRHL2	rs77944542	0.493739	0.493739	0.72556	0.930345861290907	0.934	0.767 - 1.137
cg00252804	CHD5	rs9435104	0.201782	0.250507	0.117338	0.855112149229933	1.053	0.973 - 1.139
cg00253658	IRX3	rs2542674	0.619452	0.619452	0.763911	0.953287866368539	1.037	0.898 - 1.199
cg00254095	SNORD58C	rs2007945	0.911833	0.923593	0.411854	0.993428562733888	0.998	0.971 - 1.026
cg00254258	MIR4251	rs2817137	0.882565	0.743878	0.390489	0.990769969776673	1.003	0.968 - 1.039
cg00254306	LOC400084	rs7316537	0.704427	0.704427	0.300725	0.967488864783604	0.973	0.842 - 1.123
cg00254378	PRR16	rs114685521	0.370844	0.370844	0.743854	0.905906965550014	1.092	0.901 - 1.323
cg00254470	MIR1206	rs78003539	0.985371	0.810481	0.537604	0.99939377987152	1	0.955 - 1.046
cg00255099	SLC6A18	rs11133695	0.77287	0.77287	0.459787	0.978257485547319	0.975	0.823 - 1.155
cg00255719	SMAP1	rs781985	0.539827	0.539827	0.653982	0.937967648062994	1.04	0.918 - 1.178
cg00255799	HSBP1	rs707236	0.822696	0.4442	0.521508	0.985462712620837	1.01	0.926 - 1.102
cg00255882	WDR33	rs113472280	0.042699	0.124465	0.25692	0.724489193194871	1.084	1.003 - 1.171
cg00255889	SHISA2	rs9553693	0.843423	0.928105	0.99845	0.988249809701053	1.005	0.959 - 1.053
cg00255919	IRF1	rs10053046	0.531018	0.45465	0.197134	0.935612674586613	1.009	0.982 - 1.036
cg00256046	ESRRG	rs1166331	0.190822	0.0740719	0.0838714	0.849942127540032	1.039	0.981 - 1.101
cg00256231	AK097283	rs34507713	0.571796	0.838597	0.410728	0.945266329388065	0.979	0.91 - 1.053
cg00256281	PMM1	rs5758415	0.0898785	0.338808	0.645951	0.779808152767609	1.095	0.986 - 1.217
cg00256485	LPCAT1	rs112810178	0.592189	0.592189	0.737069	0.947845554424143	0.946	0.771 - 1.16
cg00256593	ADCYAP1R1	rs7784067	0.973675	0.973675	0.641098	0.998670313522033	0.997	0.822 - 1.209
cg00256745	SAC3D1	rs769442	0.357118	0.357118	0.61249	0.901289816638425	0.889	0.691 - 1.143
cg00257187	PANK1	rs61853097	0.670538	0.670538	0.570218	0.961897225741755	0.969	0.837 - 1.121
cg00257659	MIR4260	rs12090288	0.517224	0.592553	0.724183	0.93313485653897	1.02	0.96 - 1.085
cg00257789	TRAPPC12	rs6747650	0.861694	0.542136	0.941005	0.98986050197022	1.002	0.977 - 1.028
cg00257893	NHSL1	rs4896367	0.60395	0.60395	0.779917	0.951430692760798	0.96	0.822 - 1.121
cg00258081	HNRNPKP3	rs7103863	0.510856	0.972586	0.622234	0.93309973382221	1.018	0.966 - 1.073
cg00258316	ERRFI1	rs6668504	0.456916	0.456916	0.834331	0.921802778395394	1.055	0.916 - 1.215
cg00258409	CPE	rs17686529	0.43378	0.43378	0.0847996	0.916923077048181	0.928	0.77 - 1.119
cg00258809	SHQ1	rs4677203	0.464983	0.224523	0.0781458	0.924459266670914	0.947	0.819 - 1.095
cg00259046	LOC441601	rs7483015	0.853191	0.800932	0.420856	0.989613388087682	0.993	0.923 - 1.069
cg00259249	GJB3	rs6687573	0.37565	0.768999	0.935423	0.907038875933182	0.944	0.831 - 1.072
cg00259367	SH2D5	rs900037	0.482131	0.616373	0.622821	0.927003474443554	0.961	0.86 - 1.074
cg00259472	FABP6	rs4921118	0.435992	0.435992	0.723161	0.917241586748302	1.053	0.925 - 1.199
cg00259549	BC022082	rs11776346	0.835339	0.278471	0.596562	0.987036224801071	1.021	0.84 - 1.241
cg00259742	LSP1	rs2089910	0.960363	0.705828	0.885775	0.998370735990798	0.996	0.853 - 1.163
cg00259886	MPZ	rs17399583	0.724695	0.948041	0.746719	0.970442701239297	0.988	0.927 - 1.054
cg00260201	PRR15L	rs1986694	0.17863	0.17863	0.0411055	0.844471071450227	1.133	0.945 - 1.358
cg00260387	TAS2R20	rs10772421	0.423046	0.423046	0.936701	0.914063725764958	1.075	0.901 - 1.283
cg00260668	TSSC1	rs3811617	0.979675	0.872959	0.191554	0.999029429371818	0.999	0.936 - 1.066
cg00260883	TXNL4B	rs11862813	0.20636	0.20636	0.66132	0.859001481336477	0.927	0.823 - 1.043
cg00260911	LOC151171	rs12619578	0.23351	0.206971	0.303474	0.865273982315456	1.088	0.947 - 1.251
cg00260937	KCP	rs7786074	0.947128	0.909113	0.794712	0.997468906795046	1.001	0.968 - 1.036
cg00261569	TIMMDC1	rs11719448	0.612182	0.632689	0.791631	0.952969761397682	0.986	0.934 - 1.041
cg00261668	HSPB7	rs3897352	0.742481	0.312133	0.582418	0.972136759760399	1.015	0.929 - 1.109
cg00261781	MATN3	rs11694716	0.871116	0.871116	0.981956	0.990607986075304	0.991	0.888 - 1.106
cg00261875	C19orf29-AS1	rs11672735	0.193221	0.193221	0.263544	0.849942127540032	0.941	0.859 - 1.031
cg00261912	LOC100128881	rs7204328	0.891081	0.439688	0.539469	0.991043875465104	0.997	0.96 - 1.036
cg00262061	CX3CR1	rs2853708	0.686337	0.807338	0.983278	0.964558654301931	0.981	0.895 - 1.075
cg00262159	ABLIM2	rs6823108	0.870449	0.870449	0.718281	0.990607986075304	0.986	0.828 - 1.174
cg00262263	C6orf208	rs4716400	0.927248	0.985208	0.353402	0.994738903780439	0.997	0.928 - 1.071
cg00262681	MAPK9	rs7702282	0.0361907	0.228084	0.0659037	0.71128391405042	0.962	0.927 - 0.997
cg00263248	C14orf64	rs2124308	0.726587	0.726587	0.999566	0.970512473838861	1.019	0.916 - 1.134
cg00263700	LMF1	rs4984983	0.147319	0.332419	0.28154	0.830736353672044	1.051	0.982 - 1.125
cg00264578	CDH4	rs8124696	0.0266863	0.0757337	0.287462	0.670757283353036	1.026	1.003 - 1.049
cg00265277	MIR602	rs9410051	0.63958	0.63958	0.180952	0.956247394092369	0.959	0.805 - 1.143
cg00265578	TP53I13	rs565977	0.775787	0.918725	0.392504	0.97870490107205	0.991	0.935 - 1.052
cg00265826	FAM46A	rs16893284	0.912999	0.366024	0.32454	0.993519084238688	1.003	0.957 - 1.051
cg00266322	FADS6	rs552136	0.822445	0.822445	0.235296	0.98537777918705	1.018	0.873 - 1.186
cg00266592	TUBB2A	rs13214594	0.267031	0.267031	0.789081	0.881060867585769	0.959	0.891 - 1.033
cg00266902	DQ589679	rs7448848	0.503197	0.602594	0.201644	0.931971099477931	1.043	0.922 - 1.179
cg00266920	ST8SIA3	rs2074322	0.311154	0.408934	0.529914	0.895519044383562	0.979	0.939 - 1.02
cg00267142	RPS6KA2	rs1811120	0.155248	0.350322	0.858231	0.832403933261006	1.108	0.962 - 1.276
cg00267207	GUCY2C	rs3811173	0.0995834	0.0649318	0.137314	0.794832031123624	0.975	0.945 - 1.005
cg00267286	C1QL3	rs6602124	0.610736	0.717448	0.178883	0.952850904671214	1.018	0.951 - 1.089
cg00267694	Metazoa_SRP	rs1458909	0.241213	0.241213	0.0433109	0.869411960916266	1.079	0.95 - 1.226
cg00267713	EFNA3	rs75240922	0.107395	0.107395	0.489263	0.802538785331633	1.162	0.968 - 1.394
cg00267839	LOC286083	rs13255695	0.613864	0.613864	0.0389647	0.953049318031263	1.048	0.874 - 1.255
cg00268086	NLRP1	rs12946126	0.165198	0.165198	0.648751	0.834480408565726	0.903	0.783 - 1.043
cg00268185	MYLK	rs2700368	0.377941	0.377941	0.630017	0.907255832822353	0.919	0.761 - 1.109
cg00268547	IRX4	rs74338453	0.7193	0.61407	0.198039	0.969581069047139	1.006	0.975 - 1.037
cg00269817	PENK	rs2609999	0.00649042	0.00344962	0.605135	0.508221971476543	0.907	0.846 - 0.973
cg00270625	CPT1B	rs131758	0.522662	0.862762	0.299538	0.933624462281941	1.017	0.966 - 1.071
cg00270778	CYP27C1	rs4662722	0.675225	0.675225	0.175261	0.962722534202669	1.039	0.869 - 1.242
cg00270799	CLDN23	rs1522839	0.239448	0.126329	0.89335	0.868743815255814	0.981	0.949 - 1.013
cg00271210	RPS6KA2	rs400837	0.181301	0.0921461	0.283395	0.846260703266544	0.978	0.946 - 1.01
cg00272446	ETV3	rs2316826	0.557603	0.291235	0.230848	0.940880388030951	0.986	0.94 - 1.034
cg00272795	UBE2G2	rs4818734	0.257901	0.618255	0.864873	0.875631391945482	1.016	0.989 - 1.043
cg00272992	FAM209B	rs6024940	0.546447	0.546447	0.912995	0.939421667088049	0.972	0.886 - 1.066
cg00273198	RBSG2	rs11103366	0.183725	0.493551	0.642482	0.847508149255497	0.972	0.931 - 1.014
cg00273359	CARD11	rs1878808	0.0343333	0.0725449	0.623723	0.704240421521596	0.912	0.837 - 0.993
cg00273464	IGF2	rs4244809	0.69026	0.69026	0.842194	0.965564237599246	0.965	0.808 - 1.151
cg00273737	FAM75C2	rs1438466	0.220056	0.220056	0.407133	0.861436601774059	1.09	0.949 - 1.252
cg00274279	RAET1K	rs11155693	0.541597	0.541597	0.288786	0.938314590360509	0.964	0.858 - 1.084
cg00274640	AK126852	rs7500421	0.214624	0.444455	0.716913	0.859903625699039	0.934	0.838 - 1.041
cg00274815	ADAMTS2	rs72818634	0.56966	0.801145	0.558444	0.945086	0.954	0.809 - 1.123
cg00274965	OLIG2	rs928736	0.986663	0.80666	0.227201	0.99939377987152	1	0.971 - 1.03
cg00275103	AK125749	rs17697391	0.374045	0.923605	0.0724751	0.90642196003108	1.022	0.974 - 1.074
cg00275181	CR627225	rs442562	0.634095	0.365039	0.16895	0.955437954049061	0.98	0.9 - 1.067
cg00275479	NEUROG1	rs113170579	0.643207	0.643207	0.17613	0.95691724411961	0.961	0.813 - 1.136
cg00275741	PCDHA13	rs251371	0.0997659	0.0997659	0.47866	0.795312889398554	1.108	0.981 - 1.251
cg00277334	TSPAN14	rs10788631	0.48781	0.760582	0.325783	0.928758397793954	0.99	0.963 - 1.018
cg00277397	CALN1	rs844747	0.822098	0.957692	0.444197	0.98537777918705	0.987	0.879 - 1.108
cg00277769	BRI3	rs67420939	0.993724	0.479186	0.607517	0.999626782881976	1	0.912 - 1.095
cg00278359	PPP1R18	rs149543464	0.0564007	0.0564007	0.0251252	0.742372446170273	1.213	0.995 - 1.48
cg00278517	RPS6KA2	rs7744910	0.821097	0.0315508	0.492874	0.98537777918705	1.007	0.948 - 1.07
cg00278547	LOC401022	rs1124052	0.887578	0.697326	0.773643	0.990835467977005	0.995	0.932 - 1.063
cg00280220	SMARCD2	rs2665801	0.0644935	0.138262	0.0418665	0.755414186232628	0.939	0.879 - 1.004
cg00280270	AIFM3	rs2018682	0.59541	0.59541	0.400197	0.949058197914537	0.954	0.803 - 1.134
cg00280609	BEST4	rs59895800	0.290749	0.290749	0.115656	0.892716789812596	0.909	0.763 - 1.085
cg00280758	NDUFC1	rs2060685	0.223732	0.855583	0.762763	0.862105269843347	1.028	0.983 - 1.074
cg00280858	DQ583756	rs7787191	0.668645	0.869106	0.778235	0.961517756566323	1.027	0.909 - 1.161
cg00280895	INHBB	rs77710422	0.0306762	0.0306762	0.0883949	0.689362732606293	1.442	1.035 - 2.009
cg00281467	BCR	rs2330364	0.449605	0.828361	0.90043	0.919474075102148	0.976	0.915 - 1.04
cg00281725	BC038783	rs11779033	0.0583266	0.123422	0.986535	0.743840648885259	0.932	0.866 - 1.002
cg00281776	PTH2R	rs1806338	0.376754	0.376754	0.906454	0.907047275778218	1.085	0.905 - 1.301
cg00281977	CYP2E1	rs2254791	0.258345	0.230933	0.530722	0.875739668613668	0.965	0.907 - 1.026
cg00282426	VAV2	rs12336601	0.623016	0.623016	0.559156	0.953293076867793	0.963	0.828 - 1.12
cg00283283	DIAPH1	rs4912608	0.918115	0.918115	0.519464	0.99400492014463	0.992	0.845 - 1.163
cg00283576	KCNQ1	rs12277647	0.0974269	0.0974269	0.672354	0.791874927304952	0.876	0.75 - 1.024
cg00283887	DQ583756	rs1130496	0.638454	0.638454	0.763384	0.956126177955629	0.957	0.795 - 1.151
cg00283986	GDF7	rs10169712	0.643965	0.137064	0.109766	0.956918872254868	1.014	0.955 - 1.078
cg00284153	C10orf125	rs1573040	0.310676	0.310676	0.187705	0.895519044383562	0.799	0.518 - 1.233
cg00284179	AX746678	rs1066376	0.599862	0.599862	0.700913	0.950266675720597	0.948	0.777 - 1.157
cg00284516	UTP23	rs34672734	0.949801	0.949801	0.559285	0.997779963418593	0.994	0.833 - 1.187
cg00284780	HDDC2	rs17740938	0.350716	0.350716	0.696558	0.901207236452525	1.071	0.928 - 1.236
cg00285294	GPR146	rs11766669	0.31353	0.31353	0.991227	0.895519044383562	1.098	0.915 - 1.317
cg00285394	SQLE	rs15905	0.70796	0.273023	0.263455	0.967901260352764	0.977	0.866 - 1.103
cg00285620	U6	rs2219168	0.785473	0.793264	0.207233	0.98070758534555	0.978	0.832 - 1.149
cg00285902	LRRC2	rs7650998	0.980507	0.980507	0.990027	0.999109091137227	1.002	0.877 - 1.145
cg00286102	GATA5	rs6142761	0.471942	0.767419	0.244198	0.925684975792495	1.021	0.965 - 1.079
cg00286104	MYO15B	rs8077689	0.88454	0.88454	0.496231	0.990769969776673	0.986	0.82 - 1.186
cg00286125	AJ278121	rs7254581	0.135848	0.135848	0.657151	0.822245247520661	1.158	0.955 - 1.403
cg00286497	CSGALNACT2	rs7910805	0.988635	0.988635	0.399225	0.999490658327668	1.001	0.868 - 1.154
cg00286621	CD164L2	rs74061781	0.602619	0.602619	0.869843	0.951096322774816	1.045	0.886 - 1.231
cg00286853	LOC400550	rs112902103	0.0681756	0.0681756	0.535488	0.758084856039933	0.803	0.635 - 1.016
cg00286909	PPY2	rs241771	0.430647	0.430647	0.52063	0.91673988817048	1.074	0.899 - 1.285
cg00287096	ZNF735	rs13245987	0.546876	0.340424	0.851017	0.9394521893419	0.959	0.839 - 1.098
cg00287122	RAB19	rs5021205	0.330936	0.864141	0.219567	0.89767	1.026	0.974 - 1.08
cg00287322	GAD1	rs3749035	0.342055	0.342055	0.0820952	0.90016043058764	1.081	0.92 - 1.27
cg00287477	SLED1	rs13102616	0.408155	0.408155	0.572645	0.912651832130213	1.07	0.912 - 1.256
cg00287536	PARD3	rs12218338	0.962818	0.962818	0.54862	0.998370735990798	0.996	0.848 - 1.171
cg00287541	LOC283922	rs192747010	0.536674	0.536674	NA	0.937075447097677	1.05	0.9 - 1.225
cg00287636	ZNF423	rs73571612	0.347168	0.347168	0.185029	0.900669582249696	1.045	0.953 - 1.145
cg00287713	MYT1L	rs35504592	0.679981	0.679981	0.748647	0.96326031862069	0.978	0.879 - 1.088
cg00287773	AX748200	rs11750863	0.374737	0.374737	0.315227	0.906808312625126	1.056	0.937 - 1.19
cg00287915	LPCAT1	rs36984	0.805624	0.919266	0.729238	0.983910995297773	0.99	0.916 - 1.071
cg00288598	DQ574852	rs2944764	0.0769493	0.321877	0.500177	0.76949105168502	0.94	0.878 - 1.007
cg00288844	TXNDC11	rs35902600	0.729008	0.492492	0.738613	0.971149659126871	0.988	0.922 - 1.058
cg00288957	ANKDD1A	rs1522745	0.473854	0.70502	0.700717	0.925895152646309	1.038	0.938 - 1.148
cg00289258	COL6A1	rs10432966	0.862278	0.257544	0.791112	0.990068634102876	1.009	0.911 - 1.118
cg00289362	LOC154449	rs35299101	0.265444	0.265444	0.33877	0.879870066621789	0.936	0.833 - 1.052
cg00289558	ATP6V0E2	rs4725833	0.171116	0.171116	0.0472316	0.837740103358092	1.133	0.948 - 1.355
cg00290023	SFXN1	rs10070543	0.271245	0.271245	0.980314	0.883214624864263	1.096	0.931 - 1.291
cg00290033	CD83	rs17385119	0.97681	0.97681	0.656022	0.998814607364337	0.997	0.839 - 1.186
cg00290039	DLG1	rs113125222	0.649476	0.649476	0.92523	0.958481314813004	0.972	0.86 - 1.099
cg00290086	DMRT2	rs7869989	0.199229	0.199229	0.0863509	0.852258249481048	0.925	0.822 - 1.042
cg00290218	TMEM211	rs112757077	0.160405	0.362364	0.781384	0.83314328961882	0.921	0.82 - 1.033
cg00290373	CCNB1	rs8192259	0.491439	0.611212	0.180965	0.929521520131012	0.97	0.891 - 1.057
cg00290483	SDK2	rs62063643	0.608212	0.381226	0.949523	0.95203662547937	1.015	0.958 - 1.076
cg00290607	DOC2GP	rs7948073	0.71982	0.921109	0.902779	0.969581069047139	1.006	0.974 - 1.04
cg00290758	MIR4681	rs55806729	0.0340531	0.0340531	0.174088	0.7031248180406	0.833	0.704 - 0.986
cg00290892	U6atac	rs62267057	0.885304	0.885304	0.889881	0.990769969776673	0.99	0.868 - 1.13
cg00291292	HAR1A	rs6090219	0.378541	0.378541	0.480535	0.907306760740912	1.039	0.954 - 1.132
cg00291366	DHRS3	rs4240899	0.411925	0.0692559	0.330171	0.912788617329064	1.012	0.983 - 1.041
cg00291478	RGS10	rs10787977	0.821979	0.620543	0.620227	0.98537777918705	0.992	0.927 - 1.062
cg00291877	SNRPA1	rs77631947	0.862859	0.862859	0.825002	0.990141479301342	1.009	0.915 - 1.112
cg00292029	AK125083	rs236467	0.0686881	0.0362777	0.674743	0.759204875557656	0.891	0.787 - 1.009
cg00292135	BC070228	rs7800925	0.413452	0.413452	0.966322	0.912788617329064	0.959	0.868 - 1.06
cg00292312	CAMTA1	rs11578746	0.0521073	0.0521073	0.607349	0.737866151992743	0.838	0.702 - 1.002
cg00292432	AK056228	rs35923805	0.185942	0.185942	0.546225	0.848458646246891	0.907	0.784 - 1.048
cg00292447	ST3GAL4	rs144732948	0.99748	0.597613	0.32749	0.999626782881976	1	0.878 - 1.139
cg00292513	LOC574538	rs73036140	0.226215	0.33259	0.655528	0.862313330030152	0.95	0.873 - 1.033
cg00292701	ZNF518B	rs10008241	0.607554	0.607554	0.997021	0.951950103285002	1.039	0.899 - 1.201
cg00292896	DQ585141	rs2540649	0.691689	0.57244	0.926891	0.965646477503693	1.014	0.946 - 1.087
cg00292971	FAM131B	rs4726612	0.983842	0.931684	0.617344	0.99939377987152	0.999	0.92 - 1.085
cg00293012	FAN1	rs798119	0.380549	0.380549	0.619741	0.907769459762906	0.953	0.856 - 1.061
cg00293191	HTA	rs727014	0.822238	0.822238	0.819645	0.98537777918705	1.02	0.861 - 1.207
cg00293381	ACADS	rs34491494	0.780512	0.780512	0.800586	0.979627263431584	0.975	0.815 - 1.166
cg00293996	CLDN14	rs218642	0.961801	0.149361	0.425619	0.998370735990798	0.997	0.88 - 1.129
cg00294109	CRBN	rs149197506	0.011722	0.011722	0.0564104	0.591559647982924	0.927	0.874 - 0.983
cg00294382	IL23A	rs2306693	0.518857	0.518857	0.158134	0.93313485653897	1.051	0.903 - 1.224
cg00294534	PSMG3	rs12664	0.881841	0.881841	0.238666	0.990769969776673	1.008	0.911 - 1.115
cg00294538	ADPRHL1	rs9549411	0.918811	0.918811	0.965659	0.99400492014463	1.006	0.898 - 1.127
cg00294550	ANK3	rs10740039	0.94758	0.94758	0.639301	0.997468906795046	0.994	0.826 - 1.196
cg00294940	SLC5A9	rs184236859	0.655477	0.736943	0.585345	0.958937332378376	0.992	0.958 - 1.027
cg00294956	DNAH5	rs1123049	0.479553	0.967263	0.998723	0.926518499227362	1.025	0.957 - 1.098
cg00295308	IL15RA	rs2229135	0.463118	0.745439	0.789994	0.923884800409425	0.968	0.888 - 1.056
cg00295325	ABCB11	rs4140387	0.624114	0.754623	0.518778	0.953350629355102	1.043	0.881 - 1.235
cg00295382	MYCL1	rs3134613	0.87885	0.87885	0.0464409	0.990769969776673	1.007	0.92 - 1.102
cg00295418	MYOM2	rs2272720	0.288283	0.913	0.295707	0.891684930081301	1.015	0.988 - 1.042
cg00295448	WDR55	rs801174	0.23186	0.465652	0.0728044	0.864695922506577	0.926	0.816 - 1.051
cg00295485	UXS1	rs11687791	0.620162	0.478398	0.655309	0.953293076867793	1.032	0.911 - 1.17
cg00295744	CELF3	rs7007	0.570635	0.694337	0.8633	0.945098944427135	0.975	0.894 - 1.064
cg00295780	Mir_584	rs34297271	0.373515	0.599687	0.602831	0.90628375657045	0.94	0.82 - 1.078
cg00296018	PCDH1	rs79954334	0.806315	0.551468	0.666922	0.983910995297773	0.986	0.881 - 1.103
cg00296182	BC036297	rs2275806	0.956726	0.648735	0.942923	0.998195784623957	1.002	0.943 - 1.064
cg00296348	TTC40	rs4601687	0.343323	0.517188	0.395947	0.900449079388928	1.047	0.952 - 1.152
cg00297362	FAM98B	rs56254815	0.437595	0.199343	0.149325	0.917241586748302	0.985	0.949 - 1.023
cg00297432	HES2	rs113453591	0.861448	0.861448	0.900545	0.989817362959324	1.012	0.89 - 1.15
cg00297950	GSTM3	rs10735234	0.863638	0.57321	0.465662	0.990159375906272	0.996	0.957 - 1.038
cg00298065	ZNF274	rs260416	0.748435	0.947331	0.43238	0.973548278830839	0.987	0.913 - 1.068
cg00298481	BDNF	rs11030107	0.969907	0.969907	0.618486	0.998670313522033	0.996	0.829 - 1.197
cg00298595	FAM83G	rs115587787	0.607261	0.607261	0.779246	0.951906919051847	1.036	0.907 - 1.183
cg00298919	LOC732275	rs11117487	0.803841	0.803841	0.047039	0.983366294676552	0.977	0.815 - 1.171
cg00298951	CMKLR1	rs1515631	0.979939	0.365054	0.506788	0.999063873728259	0.998	0.847 - 1.176
cg00299105	ANKK1	rs6589371	0.445469	0.445469	0.626066	0.918492554757393	0.952	0.84 - 1.08
cg00299286	BTNL9	rs6865743	0.977104	0.489852	0.605831	0.998843859095031	1	0.972 - 1.028
cg00299736	CD5	rs11230566	0.93265	0.543346	0.307954	0.995130557369123	0.996	0.917 - 1.083
cg00299820	NPPB	rs12724129	0.0616445	0.261968	0.308502	0.749906848174727	1.083	0.996 - 1.177
cg00299972	TLX1	rs11190836	0.351517	0.351517	0.106183	0.901212055798687	1.096	0.904 - 1.33
cg00300046	PRKCZ	rs424079	0.286455	0.53894	0.0635591	0.890500023419173	1.046	0.963 - 1.135
cg00300298	BCL2L1	rs6058381	0.492388	0.492388	0.699661	0.929938191158303	1.04	0.93 - 1.164
cg00300303	LOC254099	rs10907182	0.564272	0.584809	0.638354	0.942842216406794	1.033	0.924 - 1.156
cg00300627	AL049935	rs75729426	0.859525	0.926046	0.207247	0.989613388087682	0.981	0.793 - 1.214
cg00300637	AHRR	rs76740326	0.788664	0.788664	0.411614	0.980791701846313	0.991	0.928 - 1.058
cg00300879	CNKSR1	rs2802344	0.429889	0.916839	0.700355	0.91673988817048	0.983	0.943 - 1.025
cg00300969	DNMT3B	rs4911258	0.693613	0.0714845	0.527757	0.966036105852447	0.986	0.918 - 1.059
cg00301033	TTC17	rs1495261	0.391547	0.391547	0.116224	0.909884988181593	1.056	0.933 - 1.195
cg00301159	C3orf55	rs1392181	0.731662	0.611342	0.466776	0.971393945104716	0.987	0.919 - 1.061
cg00301396	ZNF764	rs1064524	0.894783	0.894783	0.0611289	0.991457735837972	1.011	0.857 - 1.193
cg00301762	LOC401296	rs4073785	0.377144	0.347584	0.475233	0.907047275778218	1.022	0.974 - 1.073
cg00301879	CCNG2	rs1559119	0.385257	0.385257	0.351069	0.908408992999168	0.936	0.806 - 1.087
cg00302076	TRPV1	rs465563	0.2113	0.2113	0.122723	0.859903625699039	0.878	0.716 - 1.077
cg00302081	LINC00256A	rs2039221	0.342533	0.554361	0.410402	0.900218216120878	0.975	0.925 - 1.027
cg00303026	MAGI1	rs74602036	0.648138	0.622576	0.951078	0.958262497705291	0.988	0.936 - 1.042
cg00303541	GRM2	rs4687569	0.584345	0.556792	0.861291	0.946683121123452	0.978	0.902 - 1.06
cg00303876	HNRNPAB	rs74357095	0.0129609	0.15372	0.140174	0.599648022721893	1.137	1.027 - 1.258
cg00304185	SOX8	rs11248955	0.431661	0.431661	0.258012	0.916770420573188	1.06	0.917 - 1.226
cg00304423	ZNF280A	rs362161	0.731108	0.707903	0.497064	0.971393945104716	1.021	0.909 - 1.146
cg00304520	TRNA_Glu	rs12139150	0.182325	0.52245	0.333353	0.846653489592222	1.115	0.95 - 1.307
cg00304695	USP10	rs4783053	0.787726	0.213284	0.42274	0.98070758534555	0.991	0.931 - 1.055
cg00305585	BC114455	rs2281231	0.97855	0.97855	0.668306	0.998951140360211	1.002	0.849 - 1.183
cg00305774	TMEM88B	rs11804831	0.0352669	0.0511597	0.569935	0.707070340252514	0.871	0.766 - 0.991
cg00305947	MC5R	rs75164901	0.00437272	0.00387451	0.726437	0.473033166106195	1.114	1.034 - 1.201
cg00306063	UNQ6494	rs67432085	0.605717	0.59887	0.912238	0.95173228804512	0.987	0.938 - 1.038
cg00306249	PSMD2	rs6443958	0.173163	0.336815	0.309487	0.840610049719859	0.921	0.818 - 1.037
cg00306311	FAM184B	rs13145911	0.957968	0.985435	0.669747	0.998346333830164	0.995	0.822 - 1.205
cg00306510	TLR3	rs3775292	0.290356	0.234487	0.503781	0.892538027718088	0.915	0.777 - 1.078
cg00306721	BSCL2	rs7112576	0.41792	0.41792	0.414484	0.913127587242587	0.923	0.761 - 1.12
cg00306951	EPHA4	rs11888367	0.976867	0.997162	0.970307	0.998817903226371	1.001	0.925 - 1.083
cg00307254	PLXNA1	rs6764158	0.363582	0.0530777	0.0898717	0.902939371792423	1.021	0.977 - 1.066
cg00307497	MIR2355	rs1881935	0.0385868	0.0385868	0.370437	0.720257121277507	1.176	1.009 - 1.372
cg00308130	VTRNA2-1	rs4246799	0.160787	0.160787	0.791751	0.833509866873477	1.09	0.966 - 1.229
cg00308185	BRDT	rs7520387	0.158645	0.343026	0.0477751	0.83314328961882	0.946	0.875 - 1.022
cg00308503	ATP10B	rs12653582	0.434218	0.434218	0.890437	0.917078037954622	0.939	0.801 - 1.1
cg00308560	AX746542	rs12537292	0.748656	0.748656	0.771571	0.973548278830839	0.977	0.847 - 1.126
cg00308631	ProSAPiP1	rs140819513	0.558174	0.26969	0.235311	0.941057015956316	0.981	0.919 - 1.046
cg00308665	HTR2A	rs35906144	0.10585	0.119623	0.268837	0.801428547620589	0.92	0.831 - 1.018
cg00308841	ARRDC3	rs332531	0.743214	0.662932	0.690265	0.972245903582515	0.982	0.882 - 1.094
cg00309945	LDLRAD2	rs1049644	0.408963	0.408963	0.590907	0.912651832130213	1.034	0.955 - 1.121
cg00310201	ZAP70	rs6724539	0.146233	0.0974338	0.00766379	0.830567037799361	0.965	0.92 - 1.012
cg00310410	GPR45	rs2053241	0.527232	0.612595	0.0723601	0.934628034522144	0.978	0.911 - 1.049
cg00310412	SEMA7A	rs8026319	0.419709	0.426077	0.810496	0.913482755456322	0.964	0.882 - 1.053
cg00310463	KY	rs2888670	0.0236918	0.0236918	0.0624993	0.65875954420208	0.822	0.693 - 0.974
cg00310523	RASSF9	rs1448097	0.979052	0.156967	0.0347542	0.998951140360211	1	0.968 - 1.034
cg00311170	MIR595	rs34941262	0.756387	0.807622	0.570115	0.975388211206528	1.023	0.886 - 1.18
cg00311768	TSTA3	rs3812442	0.470908	0.470908	0.516984	0.925679683523133	0.954	0.838 - 1.085
cg00311984	PLEC	rs1134027	0.107909	0.107909	0.42976	0.803048374524927	0.948	0.889 - 1.012
cg00312125	PLAC8	rs11934937	0.207849	0.646222	0.584287	0.859742425241946	1.04	0.978 - 1.106
cg00312508	U6	rs77317496	0.779928	0.779928	0.620915	0.979411111671857	1.017	0.902 - 1.148
cg00312553	C5orf52	rs7703477	0.897612	0.840987	0.583708	0.99167129211961	1.004	0.951 - 1.059
cg00313099	AK021537	rs8051911	0.0762366	0.0762366	0.229818	0.76949105168502	0.847	0.706 - 1.018
cg00313685	CUX1	rs2970471	0.769263	0.769263	0.230537	0.978127608698016	1.024	0.875 - 1.197
cg00313865	DIP2A	rs34268261	0.617425	0.778956	0.837584	0.953114222012693	0.987	0.937 - 1.039
cg00313914	NAV1	rs28580613	0.367155	0.324891	0.609501	0.904490183587394	1.025	0.971 - 1.083
cg00313981	TRIM11	rs143398568	0.200979	0.348979	0.754231	0.854168180410685	1.071	0.964 - 1.19
cg00314003	KIRREL3	rs611849	0.730177	0.94035	0.24882	0.971347706757275	0.991	0.941 - 1.044
cg00314115	LOC84931	rs115623144	0.516103	0.505374	0.111467	0.93313485653897	0.976	0.905 - 1.051
cg00314660	CCDC75	rs78467850	0.54527	0.54527	0.759839	0.939421667088049	1.058	0.881 - 1.27
cg00314943	ALPPL2	rs112918894	0.402127	0.2441	0.52456	0.911979530584225	1.026	0.967 - 1.089
cg00314994	TBC1D16	rs2241950	0.3353	0.3353	0.934653	0.898294992808062	0.929	0.799 - 1.08
cg00315619	IRF8	rs369173	0.466942	0.766878	0.0691827	0.925285429025087	1.033	0.947 - 1.127
cg00316080	SLC12A8	rs6786220	0.810272	0.826224	0.558588	0.983910995297773	1.008	0.942 - 1.08
cg00316312	GPR123	rs7918862	0.172203	0.172203	0.399051	0.839452610911365	0.925	0.827 - 1.035
cg00316800	HPCAL1	rs6746721	0.601965	0.719108	0.900389	0.950973342468065	0.987	0.938 - 1.038
cg00316803	C15orf27	rs1875887	0.817049	0.744709	0.58649	0.985138923393952	0.992	0.924 - 1.064
cg00316875	PTPN2	rs8094285	0.865463	0.712411	0.329846	0.990174724666569	1.004	0.961 - 1.049
cg00317010	NT5DC2	rs72947580	0.28483	0.546732	0.999078	0.890073055171493	1.182	0.87 - 1.604
cg00317020	PHYHIPL	rs893370	0.0534374	0.0857683	0.255975	0.739356981999708	0.858	0.734 - 1.002
cg00317577	CPEB1	rs783539	0.92764	0.897785	0.487857	0.994738903780439	0.996	0.922 - 1.077
cg00317626	SLC1A7	rs4926957	0.373646	0.373646	0.205997	0.906376633220972	0.936	0.808 - 1.083
cg00317879	BC064339	rs3829241	0.62235	0.789402	0.661492	0.953293076867793	1.018	0.949 - 1.091
cg00318166	HSP90AA4P	rs11944791	0.688731	0.0157405	0.429502	0.965173362251546	1.006	0.976 - 1.038
cg00318322	AX747090	rs113066419	0.771344	0.771344	0.258271	0.978257485547319	0.981	0.861 - 1.117
cg00318347	EBF2	rs9314316	0.411547	0.123025	0.925819	0.912788617329064	0.967	0.893 - 1.047
cg00318380	MTIF3	rs1218883	0.703322	0.703322	0.898953	0.967385943683839	0.973	0.848 - 1.118
cg00318573	CHRNA4	rs6089899	0.379182	0.379182	0.359957	0.907435258925831	0.942	0.825 - 1.076
cg00318606	MS4A14	rs34169848	0.252688	0.252688	0.0116348	0.874116780199483	1.198	0.879 - 1.633
cg00318621	UXS1	rs67196165	0.38183	0.754004	0.254927	0.907812323207073	1.016	0.98 - 1.053
cg00318631	OR13G1	rs2088488	0.717909	0.826188	0.956153	0.969323465000361	0.985	0.907 - 1.07
cg00319026	AK055272	rs7186136	0.983206	0.925208	0.327298	0.99939377987152	0.999	0.932 - 1.072
cg00319223	MYOM2	rs1078936	0.415788	0.340536	0.418491	0.912944446054237	1.019	0.974 - 1.065
cg00319595	BCAR1	rs2287990	0.731448	0.731448	0.203939	0.971393945104716	0.981	0.877 - 1.097
cg00319655	ANXA3	rs17003337	0.648962	0.266034	0.623808	0.958341684934967	1.012	0.96 - 1.068
cg00319686	MAP2K1	rs71398266	0.70653	0.285161	0.539498	0.96778182017286	1.006	0.975 - 1.039
cg00319692	ATP6V0D2	rs34441347	0.962597	0.962597	0.532629	0.998370735990798	0.997	0.89 - 1.118
cg00319912	SARS2	rs10410544	0.106529	0.387924	0.329656	0.801441330740175	0.918	0.827 - 1.019
cg00320035	NFIB	rs10961479	0.896171	0.896171	0.898919	0.99163870827041	1.007	0.909 - 1.116
cg00320094	WLS	rs2419669	0.731431	0.607779	0.90562	0.971393945104716	0.975	0.841 - 1.129
cg00320539	MYT1L	rs2304007	0.393641	0.393641	0.965213	0.910253630114437	1.079	0.906 - 1.284
cg00320597	LOC286083	rs11136387	0.130197	0.307462	0.685377	0.816431154094409	0.94	0.867 - 1.018
cg00320608	WDR43	rs6710697	0.362972	0.362972	0.268597	0.902939371792423	1.057	0.938 - 1.19
cg00320765	C14orf181	rs7149271	0.36825	0.36825	0.275406	0.905068295665879	1.077	0.916 - 1.266
cg00320980	GPR123	rs7071996	0.503875	0.807492	0.499973	0.932024237966075	0.971	0.891 - 1.058
cg00321850	KIAA0040	rs2272785	0.210035	0.279785	0.0565456	0.859903625699039	1.021	0.988 - 1.055
cg00322201	PLXNB2	rs2273256	0.467028	0.467028	0.850574	0.925285429025087	0.942	0.803 - 1.106
cg00322261	BC041900	rs10751072	0.316777	0.19388	0.82161	0.895949096145824	1.015	0.986 - 1.044
cg00322319	AK027541	rs3769983	0.344865	0.344865	0.879641	0.900669582249696	0.934	0.81 - 1.077
cg00322698	LOC221442	rs78609059	0.969547	0.235701	0.142278	0.998670313522033	0.999	0.956 - 1.044
cg00323313	MIR4684	rs2043970	0.105165	0.105165	0.83726	0.801173081042345	1.088	0.982 - 1.205
cg00323915	GIMAP4	rs7785909	0.0521225	0.294594	0.900093	0.737866151992743	0.928	0.861 - 1.001
cg00323916	PDXP	rs949439	0.352729	0.622131	0.399228	0.901289816638425	1.039	0.958 - 1.127
cg00324097	41161	rs93075	0.372925	0.372925	0.238246	0.906253727429772	0.945	0.834 - 1.07
cg00324366	5S_rRNA	rs10111842	0.724631	0.724631	0.881789	0.970442701239297	0.969	0.813 - 1.155
cg00324520	INO80	rs117821554	0.0204587	0.0204587	0.987924	0.647625113342355	1.287	1.04 - 1.593
cg00324725	MT4	rs74581324	0.192407	0.335423	0.764044	0.849942127540032	1.065	0.969 - 1.17
cg00324827	MAPK10	rs1201	0.458598	0.725287	0.970771	0.92213377600722	1.026	0.958 - 1.1
cg00324979	ACSF3	rs8057674	0.826436	0.490408	0.667708	0.985977688478699	1.004	0.972 - 1.037
cg00325113	WFDC2	rs973446	0.587345	0.587345	0.552777	0.947057273795243	0.979	0.905 - 1.058
cg00325125	AB231722	rs480196	0.402158	0.053956	0.222669	0.911979530584225	0.962	0.878 - 1.054
cg00325661	SNAI2	rs62507178	0.246197	0.553234	0.145051	0.871245288788016	0.977	0.94 - 1.016
cg00325917	SELL	rs964555	0.750146	0.5615	0.214386	0.974134337613304	1.004	0.977 - 1.032
cg00326161	AF086303	rs4708107	0.921619	0.266667	0.250029	0.99400492014463	1.006	0.89 - 1.137
cg00326231	CLTCL1	rs1206532	0.924122	0.986874	0.415469	0.994412764769866	1.006	0.892 - 1.134
cg00326251	LOXL2	rs73226439	0.0300983	0.0620987	0.16081	0.687241473926395	0.875	0.776 - 0.987
cg00326259	PDZD2	rs4867390	0.596733	0.442228	0.376176	0.949085151307067	0.984	0.926 - 1.045
cg00326464	LOC100130275	rs303050	0.80565	0.80565	0.848721	0.983910995297773	0.987	0.888 - 1.097
cg00326788	BRD2	rs145364886	0.210095	0.0364647	0.202533	0.859903625699039	0.941	0.855 - 1.035
cg00326902	ROS1	rs36045731	0.0620442	0.146111	0.75903	0.750725115347034	0.928	0.858 - 1.004
cg00326908	PDE7A	rs77039379	0.633336	0.633336	0.0969866	0.955133601405704	0.937	0.717 - 1.224
cg00326958	HNRNPF	rs7070769	0.943181	0.943181	0.224	0.996583392376241	1.006	0.864 - 1.171
cg00327072	NEURL1B	rs10476045	0.110337	0.110337	0.419975	0.805645235024192	0.867	0.728 - 1.033
cg00327263	STEAP3	rs6721852	0.953145	0.953145	0.614939	0.997869399666514	1.005	0.862 - 1.171
cg00327355	MIR4786	rs58472201	0.183478	0.183478	0.260103	0.847325239443293	1.119	0.948 - 1.322
cg00327697	ADAM28	rs56336075	0.118671	0.118671	0.831447	0.809449394524867	0.872	0.735 - 1.036
cg00327772	FAM164C	rs72736204	0.00757445	0.00757445	0.596642	0.535200039915408	0.909	0.847 - 0.975
cg00327796	UBE2E2	rs680110	0.0156861	0.299555	0.62777	0.617486329589271	1.066	1.012 - 1.122
cg00328075	DLC1	rs12546051	0.119753	0.0766572	0.613652	0.809449394524867	0.913	0.814 - 1.024
cg00328227	HENMT1	rs12562564	0.516984	0.516984	0.35164	0.93313485653897	1.062	0.886 - 1.273
cg00328724	CTPS	rs77277566	0.523803	0.523803	0.781258	0.933839632197222	0.959	0.843 - 1.091
cg00328870	LAPTM5	rs4949300	0.223616	0.223616	0.255157	0.862105269843347	1.078	0.955 - 1.216
cg00328900	VCAN	rs35194537	0.322688	0.322688	0.90318	0.897595336739963	1.059	0.945 - 1.188
cg00328916	MDGA1	rs80006263	0.609637	0.951859	0.993774	0.952604067633108	0.992	0.962 - 1.023
cg00328921	IRX4	rs11949902	0.422162	0.211487	0.757217	0.913918653991762	0.983	0.944 - 1.024
cg00328935	FLJ43860	rs77336296	0.81831	0.459964	0.877462	0.985269262022287	1.008	0.94 - 1.081
cg00329411	MAP3K1	rs16885750	0.793548	0.793548	0.731939	0.981409801149258	1.024	0.859 - 1.221
cg00329441	ADAMTS2	rs467604	0.0967444	0.444735	0.415732	0.790715265492662	1.064	0.989 - 1.145
cg00329615	BC042737	rs77820946	0.584112	0.584112	NA	0.946683121123452	0.924	0.696 - 1.226
cg00330059	ODZ3	rs4862098	0.460045	0.623544	0.15235	0.922507007222305	0.972	0.9 - 1.049
cg00330346	Y_RNA	rs35244094	0.456668	0.456668	0.667022	0.921770189350134	0.917	0.729 - 1.152
cg00330370	NES	rs4661210	0.272208	0.272208	0.831817	0.883601090704695	0.954	0.876 - 1.038
cg00330929	C19orf35	rs4806834	0.792974	0.962684	0.556403	0.981409801149258	1.017	0.897 - 1.153
cg00330953	SAPCD1	rs693906	0.163973	0.000296129	0.0177903	0.834310045333913	0.954	0.893 - 1.019
cg00331027	CKMT2	rs35646117	0.731355	0.835941	0.8754	0.971393945104716	0.992	0.949 - 1.037
cg00331210	NARFL	rs1406814	0.387053	0.387053	0.810636	0.908920920006024	0.932	0.793 - 1.094
cg00331237	CSRP2	rs1587110	0.958666	0.958666	0.64203	0.998370735990798	1.005	0.843 - 1.197
cg00331257	BTNL2	rs115237266	0.240513	0.240513	0.0166897	0.869411960916266	1.053	0.966 - 1.148
cg00331501	C5orf42	rs11743146	0.757121	0.0403151	0.176133	0.975483399592399	0.978	0.849 - 1.127
cg00331616	MPHOSPH8	rs7328604	0.180974	0.180974	0.796686	0.845975501603957	1.167	0.931 - 1.463
cg00331740	RNPEPL1	rs3828345	0.929472	0.929472	0.854797	0.994853051195663	0.992	0.828 - 1.189
cg00332248	TSPEAR	rs13050653	0.552878	0.552878	0.838455	0.94042908199256	0.966	0.863 - 1.082
cg00332305	TIAM2	rs12207246	0.810176	0.458536	0.283546	0.983910995297773	0.997	0.971 - 1.023
cg00333483	FSCN2	rs74548136	0.518432	0.845704	0.394583	0.93313485653897	0.972	0.891 - 1.06
cg00333679	MIR1275	rs184679804	0.337424	0.466981	NA	0.898981062277154	1.084	0.92 - 1.277
cg00333843	MAF	rs30413	0.179687	0.220546	0.687326	0.844929469820702	1.092	0.96 - 1.242
cg00333946	MEF2A	rs7181588	0.077874	0.0300773	0.185081	0.76949105168502	0.946	0.89 - 1.006
cg00334056	LEMD2	rs4713683	0.563521	0.102868	0.0561831	0.942626514604332	1.012	0.973 - 1.052
cg00334245	DPCR1	rs3130985	0.0141967	0.00461981	0.146868	0.607709236717764	0.831	0.717 - 0.964
cg00334542	MOSPD3	rs13227444	0.0253609	0.0253609	0.672059	0.665972187532177	0.842	0.724 - 0.979
cg00335124	PDE4D	rs35261	0.915682	0.915682	0.424297	0.993896400264406	0.992	0.858 - 1.147
cg00335286	MC2R	rs34471951	0.1242	0.0414111	0.106913	0.812023911384272	0.941	0.871 - 1.017
cg00335591	TMEM184A	rs3824071	0.824658	0.16056	0.546924	0.98588818642305	1.006	0.952 - 1.063
cg00335715	AK091866	rs6859170	0.501608	0.562138	0.608723	0.931971099477931	1.019	0.965 - 1.076
cg00335802	PIEZO2	rs7230828	0.0475969	0.0160496	0.0487211	0.732877484632824	0.957	0.916 - 1
cg00335892	SNAP29	rs165603	0.949697	0.622976	0.402265	0.997779963418593	1.002	0.956 - 1.05
cg00335908	CBFA2T3	rs499706	0.918681	0.918681	0.19424	0.99400492014463	1.011	0.822 - 1.243
cg00336028	FBL	rs28380713	0.368046	0.368046	0.871893	0.904923880974533	0.956	0.866 - 1.055
cg00336164	CCDC108	rs2385208	0.75341	0.75341	0.239827	0.974680718692442	1.032	0.849 - 1.253
cg00337090	FP15737	rs56197202	0.035259	0.035259	0.350792	0.707070340252514	1.209	1.013 - 1.442
cg00337181	SCAND3	rs139410431	0.462512	0.674617	0.224001	0.92350121242077	0.985	0.946 - 1.026
cg00337187	RIPK1	rs142097217	0.312356	0.567541	0.273546	0.895519044383562	1.039	0.965 - 1.119
cg00337440	PTK2B	rs17446091	0.490112	0.77402	0.720536	0.928988925514978	1.066	0.888 - 1.28
cg00338002	C1orf38	rs1000431	0.889685	0.36897	0.80451	0.990926995415268	0.995	0.934 - 1.061
cg00338735	RASL11B	rs3811781	0.809817	0.696777	0.801763	0.983910995297773	0.993	0.937 - 1.052
cg00339415	OBP2B	rs4962107	0.62813	0.506615	0.669578	0.954427596066595	0.987	0.938 - 1.04
cg00339441	RBM20	rs10787263	0.900356	0.916126	0.480964	0.991762661900894	1.004	0.949 - 1.061
cg00339657	CBWD2	rs75885332	0.491035	0.491035	0.905394	0.929513482622235	0.947	0.81 - 1.106
cg00339695	SLC5A11	rs34172679	0.504655	0.90307	0.143631	0.932116514465036	0.982	0.931 - 1.036
cg00339913	PHYHIP	rs10100426	0.332607	0.672323	0.698493	0.898229024621332	1.044	0.957 - 1.14
cg00340052	AK000798	rs61623133	0.00247638	0.0113773	0.714324	0.455975498608696	0.899	0.839 - 0.963
cg00340127	MAP1LC3C	rs2574678	0.961867	0.961867	0.22608	0.998370735990798	1.004	0.851 - 1.185
cg00340326	MIR1280	rs2335772	0.552308	0.200998	0.109433	0.94042908199256	0.976	0.899 - 1.059
cg00340382	CSE1L	rs2426120	0.773094	0.773094	0.302954	0.978296354307511	1.023	0.878 - 1.191
cg00341060	SLC45A1	rs72635792	0.503626	0.503626	0.0796394	0.931971099477931	1.038	0.931 - 1.157
cg00341297	TMEM51	rs7514839	0.563201	0.315714	0.773159	0.942449467892534	1.022	0.948 - 1.103
cg00342358	TGFBR3	rs12032588	0.29614	0.29614	0.0493445	0.89412247768419	0.912	0.766 - 1.084
cg00343092	TSPO	rs138910	0.75695	0.42799	0.435769	0.975450492855667	0.988	0.916 - 1.066
cg00343127	AK001057	rs10744390	0.117215	0.117215	0.201829	0.809444553020134	0.929	0.846 - 1.019
cg00343414	C11orf87	rs2212430	0.554858	0.554858	0.742155	0.940455391121978	1.037	0.919 - 1.171
cg00343839	LOC728392	rs59166166	0.872268	0.99738	0.806688	0.990607986075304	1.007	0.921 - 1.102
cg00343986	GUSB	rs1631091	0.679666	0.352538	0.470511	0.96326031862069	1.011	0.959 - 1.066
cg00344577	FSCN2	rs74548136	0.518534	0.909923	0.484579	0.93313485653897	0.969	0.882 - 1.065
cg00344801	CN5H6.4	rs11704350	0.279195	0.279195	0.942094	0.886870863561048	1.046	0.964 - 1.135
cg00345083	AJAP1	rs7517857	0.333322	0.81317	0.772203	0.89827397308654	1.013	0.987 - 1.039
cg00345443	7SK	rs2359655	0.348411	0.348411	0.71759	0.900669582249696	1.079	0.921 - 1.264
cg00345522	NRXN1	rs13031082	0.4894	0.774498	0.82006	0.928758397793954	0.972	0.895 - 1.054
cg00345862	LECT1	rs77994483	0.860221	0.860221	0.86826	0.989710655157149	0.989	0.874 - 1.119
cg00346326	GSX1	rs2996444	0.466701	0.466701	0.214587	0.925185154316227	0.93	0.764 - 1.131
cg00346376	SLC12A7	rs4975593	0.108954	0.224988	0.374683	0.804223181633136	1.077	0.984 - 1.178
cg00346446	MRPL24	rs12140437	0.854957	0.854957	0.934677	0.989613388087682	0.985	0.839 - 1.157
cg00346898	DISC1	rs10864693	0.62499	0.62499	0.163382	0.953584698191307	1.037	0.897 - 1.198
cg00346970	ALDH5A1	rs2817219	0.604755	0.575427	0.509269	0.951649226502498	1.041	0.894 - 1.213
cg00346985	DMBX1	rs11211288	0.772274	0.664099	0.815152	0.978257485547319	1.012	0.935 - 1.094
cg00347775	MPPED1	rs9306377	0.167922	0.282465	0.995738	0.836227716145501	1.07	0.972 - 1.178
cg00347798	CLEC3B	rs6792742	0.311872	0.0503266	0.357525	0.895519044383562	1.025	0.977 - 1.076
cg00347856	FLJ45974	rs2178352	0.575304	0.575304	0.970962	0.945689981766122	1.048	0.889 - 1.236
cg00347863	SGCE	rs7789374	0.00653894	0.00452112	0.066952	0.508221971476543	0.944	0.905 - 0.984
cg00347882	ZNF469	rs79291559	0.737702	0.737702	0.18007	0.971900081174361	1.041	0.821 - 1.32
cg00348031	NFATC1	rs893897	0.475292	0.561005	0.635665	0.926487594384476	0.988	0.955 - 1.022
cg00348467	HEXIM1	rs60289499	0.294421	0.859634	0.668257	0.893609553507378	1.038	0.968 - 1.114
cg00348579	AK090681	rs4533552	0.22377	0.22377	0.00790464	0.862105269843347	1.15	0.918 - 1.442
cg00348762	DKFZP434H168	rs8064103	0.740702	0.740702	0.819271	0.971900081174361	0.976	0.845 - 1.127
cg00348763	MAP3K10	rs1129156	0.421606	0.684502	0.43826	0.913649814897165	0.97	0.9 - 1.045
cg00348858	SH2B1	rs62037363	0.0054781	0.0054781	0.0194595	0.496066368092397	0.839	0.741 - 0.95
cg00348900	CCDC102A	rs4784815	0.855871	0.537472	0.756186	0.989613388087682	0.995	0.945 - 1.048
cg00349061	SLC30A2	rs7553840	0.573649	0.828609	0.999236	0.945423810457378	1.024	0.942 - 1.114
cg00349404	ITPRIP	rs10491045	0.286443	0.223974	0.0819832	0.890500023419173	1.029	0.976 - 1.085
cg00349542	UMODL1	rs111996953	0.363484	0.496756	0.758483	0.902939371792423	0.954	0.861 - 1.056
cg00350199	ACY3	rs7127140	0.43881	0.41912	0.073918	0.917241586748302	0.978	0.926 - 1.034
cg00350304	LOC727710	rs1385038	0.908914	0.908914	0.832972	0.992892075614367	0.995	0.906 - 1.092
cg00350371	MIR1292	rs6132905	0.303397	0.303397	0.404932	0.895519044383562	1.059	0.95 - 1.18
cg00350448	ARAP1	rs900611	0.240602	0.240602	0.811202	0.869411960916266	1.104	0.936 - 1.302
cg00350503	CACNA1A	rs1345649	0.518195	0.518195	0.781018	0.93313485653897	1.046	0.913 - 1.198
cg00350615	COL11A2	rs2855426	0.511276	0.212413	0.441878	0.93309973382221	1.023	0.956 - 1.095
cg00351047	ILVBL	rs6512016	0.984054	0.823157	0.933616	0.99939377987152	1.001	0.907 - 1.104
cg00351119	FUCA2	rs13197430	0.19803	0.249758	0.80817	0.852219944196305	1.097	0.953 - 1.263
cg00352043	KDELR3	rs4821788	0.905644	0.905644	0.250514	0.992000617946797	0.99	0.843 - 1.163
cg00352468	ODC1	rs7585934	0.96558	0.897489	0.267219	0.998595490942858	0.999	0.965 - 1.035
cg00354381	SLC43A3	rs61886978	0.399167	0.399167	0.240457	0.911662028099254	0.945	0.828 - 1.078
cg00354437	AK125749	rs28513488	0.929886	0.929886	0.307606	0.994858360907999	0.995	0.889 - 1.113
cg00354484	LOC654433	rs10193733	0.222487	0.222487	0.647581	0.862105269843347	0.912	0.786 - 1.058
cg00354542	LOC100134368	rs7193109	0.164499	0.164499	0.0585837	0.834359895137421	1.116	0.956 - 1.304
cg00354641	TRIM31	rs2524005	0.788022	0.00113307	0.00310822	0.98070758534555	0.986	0.89 - 1.092
cg00355457	NELL1	rs7939027	0.306945	0.306945	0.278818	0.895519044383562	0.947	0.852 - 1.052
cg00355613	TNXB	rs6910310	0.000683687	0.000658281	0.0244685	0.374036	0.836	0.754 - 0.927
cg00355656	ABCB10	rs767303	0.217091	0.197737	0.0362303	0.860768178912658	0.969	0.922 - 1.019
cg00355784	KIAA0430	rs143875303	0.963167	0.0591685	0.617416	0.998370735990798	0.998	0.908 - 1.097
cg00355804	C12orf49	rs17615853	0.274754	0.434943	0.248786	0.885282630763403	1.098	0.929 - 1.297
cg00355829	C3orf27	rs2811487	0.568857	0.852755	0.171238	0.944855603436768	1.031	0.928 - 1.146
cg00355992	ZNF214	rs4426121	0.748729	0.748729	0.545997	0.973548278830839	0.978	0.855 - 1.119
cg00356183	PRKAR1B	rs10479923	0.126992	0.126992	0.468296	0.813896632305795	0.868	0.723 - 1.041
cg00356251	DQ583756	rs118041716	0.30014	0.534047	0.72207	0.895049096275546	1.015	0.987 - 1.043
cg00356361	NFATC1	rs3826572	0.00230185	0.00306922	0.370268	0.455975498608696	1.207	1.069 - 1.362
cg00356499	LRPAP1	rs1794417	0.448097	0.385072	0.304582	0.918760889523976	0.987	0.953 - 1.022
cg00356500	TNXB	rs61746206	0.504788	0.00763677	0.0213915	0.932116514465036	1.009	0.984 - 1.034
cg00356815	UNQ6501	rs138395585	0.011271	0.0109152	0.0951031	0.59073501101385	1.181	1.038 - 1.342
cg00356981	AK055145	rs4907502	0.138726	0.138726	0.789428	0.825969804339803	0.875	0.733 - 1.044
cg00356999	ATG16L1	rs78765795	0.68753	0.68753	NA	0.964878832444758	1.021	0.922 - 1.13
cg00357273	POU5F1	rs1265094	0.217676	0.004514	0.000846594	0.860768954603094	1.033	0.981 - 1.086
cg00357988	ZCCHC8	rs1115154	0.236689	0.236689	0.447992	0.867026375513076	0.918	0.796 - 1.058
cg00358278	C16orf85	rs1993993	0.54503	0.54503	0.918817	0.939421667088049	0.941	0.773 - 1.146
cg00358456	MGAT5	rs62170042	0.193394	0.232047	0.694558	0.849942127540032	0.944	0.866 - 1.03
cg00358936	KISS1	rs11571080	0.150268	0.550546	0.612372	0.832273446334102	1.057	0.98 - 1.14
cg00359010	ZFP57	rs3129058	0.579686	0.0757759	0.0472712	0.946044620398765	1.035	0.915 - 1.171
cg00359181	GALM	rs6761563	0.985425	0.537717	0.742638	0.99939377987152	0.999	0.934 - 1.069
cg00359604	AL109792	rs28465511	0.709177	0.709177	0.621751	0.968344684161577	0.978	0.869 - 1.1
cg00359661	BMP6	rs34816694	0.582234	0.5222	0.174102	0.946618704519892	0.976	0.897 - 1.063
cg00360414	TMEM26	rs10047384	0.731471	0.851787	0.910666	0.971393945104716	1.018	0.917 - 1.131
cg00360474	MIR4462	rs1757188	0.852616	0.898193	0.3676	0.989613388087682	1.007	0.933 - 1.087
cg00360794	LTK	rs316617	0.275704	0.275704	0.357763	0.88598790373444	1.101	0.926 - 1.31
cg00361380	VPS13C	rs12907567	0.646736	0.646736	0.439558	0.957633286826073	0.965	0.827 - 1.125
cg00361562	BOLL	rs115171667	0.906032	0.989324	0.425647	0.992054029831461	0.996	0.928 - 1.068
cg00361695	MAPK12	rs2272855	0.0242698	0.165845	0.909836	0.660649388277665	0.916	0.849 - 0.989
cg00362285	ERO1LB	rs2812480	0.708319	0.835253	0.940553	0.968013040134395	0.981	0.885 - 1.086
cg00362322	IL17C	rs3794623	0.718689	0.920152	0.875521	0.969452530080457	0.982	0.89 - 1.084
cg00362381	AK128777	rs55715744	0.104732	0.104732	0.320941	0.800633593986437	0.872	0.74 - 1.029
cg00362569	EVC	rs1108763	0.902938	0.902938	0.266441	0.991764433600094	0.99	0.84 - 1.167
cg00363080	ADARB2-AS1	rs4448619	0.78178	0.78178	0.895372	0.979931547089154	1.018	0.899 - 1.152
cg00363082	NKX2-5	rs2339832	0.231584	0.231584	0.794806	0.864529860430966	1.122	0.929 - 1.355
cg00363312	CLEC2L	rs10954651	0.0442239	0.0442239	0.055993	0.726759745633111	0.911	0.832 - 0.998
cg00363750	ASPDH	rs35017973	0.809551	0.195686	0.596129	0.983910995297773	0.99	0.909 - 1.078
cg00364016	MRDS1	rs4710891	0.753556	0.793925	0.754206	0.97470691316539	1.022	0.891 - 1.172
cg00364051	SBP1	rs111990331	0.0767578	0.0477435	0.997742	0.76949105168502	1.14	0.986 - 1.317
cg00364287	P2RX7	rs7310821	0.00683939	0.00683939	0.375969	0.516415496677966	0.887	0.813 - 0.968
cg00364445	OR1I1	rs73008812	0.278417	0.278417	0.0832941	0.886852033559967	1.053	0.959 - 1.157
cg00364956	SLFN13	rs1849733	0.937542	0.985264	0.682552	0.996118656115533	1.004	0.915 - 1.101
cg00365481	SULT2A1	rs76531193	0.364788	0.434876	0.530146	0.903439722081635	1.031	0.965 - 1.103
cg00365505	REPIN1	rs36035506	0.550365	0.550365	0.434234	0.939883041275284	0.946	0.789 - 1.134
cg00365524	HTR6	rs6699160	0.549455	0.549455	0.753355	0.939883041275284	1.065	0.866 - 1.31
cg00365680	MRPL32	rs76643565	0.117995	0.117995	0.0901702	0.809449394524867	0.922	0.832 - 1.021
cg00366236	CDRT7	rs8072625	0.322395	0.322395	0.715388	0.897595336739963	1.102	0.909 - 1.335
cg00366252	LOC727710	rs10163269	0.167796	0.167796	0.429351	0.836227716145501	0.923	0.823 - 1.034
cg00366412	CD300C	rs2140253	0.157714	0.157714	0.290835	0.832754233609748	0.892	0.762 - 1.045
cg00366505	ZC3H18	rs146715277	0.425616	0.425616	0.835445	0.915367675122983	0.943	0.816 - 1.09
cg00366603	NOTCH4	rs9272310	0.903465	2.607267e-05	0.0551076	0.991764433600094	1.003	0.958 - 1.05
cg00366917	MBP	rs1667901	0.392242	0.937161	0.842216	0.910008261403205	0.977	0.926 - 1.031
cg00367424	FAM99A	rs4752764	0.415895	0.415895	0.395409	0.912944446054237	0.926	0.771 - 1.114
cg00367615	C13orf33	rs71436424	0.390724	0.228215	0.226627	0.909884988181593	0.987	0.957 - 1.018
cg00367962	BC132948	rs877508	0.249033	0.235461	0.0428901	0.872345016451577	1.034	0.977 - 1.096
cg00368022	C5orf22	rs6877842	0.839942	0.839942	0.800202	0.987716839302407	1.013	0.894 - 1.148
cg00368059	GSTO2	rs641071	0.719656	0.822489	0.848293	0.969581069047139	1.021	0.91 - 1.147
cg00368604	MGMT	rs6482730	0.607896	0.707157	0.972612	0.95199209882991	1.023	0.938 - 1.116
cg00368636	DQ596928	rs6978330	0.369195	0.369195	0.347777	0.90537026374905	0.951	0.852 - 1.061
cg00368973	LRRC37B	rs2521594	0.315703	0.315703	0.856179	0.895742412499243	0.904	0.743 - 1.101
cg00368987	ZNF264	rs12981425	0.168139	0.168139	0.855131	0.836232646266518	1.131	0.949 - 1.346
cg00369056	AX747757	rs145501125	0.607487	0.966575	0.881789	0.951950103285002	0.986	0.936 - 1.039
cg00369194	DQ583756	rs2335485	0.659553	0.781146	0.874029	0.960023821223766	0.986	0.925 - 1.051
cg00369202	MIR1275	rs732674	0.479021	0.479021	0.877681	0.926518499227362	0.944	0.805 - 1.107
cg00369241	IFITM5	rs7111803	0.0102422	0.124034	0.217059	0.582666606407767	0.924	0.87 - 0.981
cg00369333	CACNG6	rs35522708	0.240884	0.240884	0.597844	0.869411960916266	0.902	0.758 - 1.072
cg00369414	CACNA1H	rs1005453	0.000986938	0.000986938	0.769797	0.40897	1.448	1.162 - 1.805
cg00369443	DQ583756	rs73748059	0.981474	0.971183	0.677749	0.999305926557263	0.999	0.916 - 1.09
cg00369640	DNAH7	rs2139390	0.560757	0.758764	0.61664	0.941222314654801	1.013	0.97 - 1.057
cg00369658	SERPING1	rs2511989	0.627371	0.627371	0.235313	0.954239830031866	0.968	0.85 - 1.103
cg00369909	NHP2L1	rs4239895	0.0811615	0.1193	0.271532	0.7698115652548	0.934	0.865 - 1.008
cg00370047	BRSK2	rs7932863	0.596283	0.115808	0.00401583	0.949085151307067	0.975	0.887 - 1.071
cg00370123	GPER	rs73672551	0.626637	0.803794	0.919169	0.953966313702776	0.975	0.883 - 1.078
cg00370608	LOC100130894	rs117939756	0.911797	0.911797	0.432555	0.993428562733888	0.993	0.884 - 1.116
cg00371134	AK5	rs17100570	0.599037	0.599037	0.36284	0.949932669168574	0.987	0.941 - 1.035
cg00371593	P4HB	rs2070871	0.0173434	0.0173434	0.155446	0.634785822910798	1.116	1.019 - 1.221
cg00371627	PTPN12	rs12668565	0.556502	0.556502	0.916873	0.940679041838449	0.969	0.872 - 1.076
cg00372249	ACSL1	rs34277324	0.419479	0.637482	0.827028	0.913482755456322	0.979	0.931 - 1.03
cg00372886	TRIM10	rs114888523	0.301395	0.400591	0.76747	0.895369168545017	1.012	0.989 - 1.036
cg00372908	CDCA7	rs13406219	0.419321	0.419321	0.745094	0.913431036840757	0.948	0.834 - 1.078
cg00373436	TAGLN3	rs62277658	0.455858	0.455858	0.37068	0.921409484230312	0.948	0.824 - 1.091
cg00373707	KIRREL3	rs12293928	0.103882	0.103882	0.70581	0.799432860398393	0.881	0.756 - 1.026
cg00374747	CDKN1C	rs12293538	0.464954	0.464954	0.973908	0.924459266670914	1.055	0.914 - 1.216
cg00375025	KCNAB1	rs13093154	0.720358	0.720358	0.488422	0.969884018524861	1.029	0.879 - 1.206
cg00375444	LMF1	rs4984949	0.598981	0.93307	0.785359	0.949932669168574	1.016	0.958 - 1.077
cg00375457	TRIM6	rs58023584	0.877761	0.746782	0.538884	0.990769969776673	1.004	0.95 - 1.062
cg00375581	COL6A2	rs13051514	0.138737	0.415211	0.721547	0.825969804339803	0.952	0.893 - 1.016
cg00375819	SLC6A1	rs2697146	0.683842	0.683842	0.45716	0.964019050458052	1.024	0.915 - 1.145
cg00376283	ABCB9	rs55742290	0.0575925	0.118328	0.305493	0.742904376311001	1.086	0.997 - 1.182
cg00376464	TRNA_Pseudo	rs1567898	0.91944	0.91944	0.437642	0.99400492014463	1.009	0.841 - 1.211
cg00376480	COL18A1	rs2274809	0.782191	0.0983445	0.00558703	0.979985326990759	1.013	0.923 - 1.112
cg00376553	TSC22D4	rs67163493	0.464722	0.464722	0.671984	0.924459266670914	0.963	0.87 - 1.066
cg00376910	RLBP1	rs10451012	0.221244	0.295806	0.00724669	0.86190483915432	0.953	0.883 - 1.029
cg00377070	PLXNA4	rs11773555	0.839291	0.839291	0.801338	0.987716839302407	0.98	0.809 - 1.188
cg00377320	DLX4	rs9906005	0.0608533	0.0608533	0.107507	0.74868835881396	0.859	0.733 - 1.007
cg00377344	FXYD4	rs11238522	0.560722	0.814471	0.412713	0.941199187512111	0.98	0.916 - 1.049
cg00377358	BHLHE23	rs2427462	0.10715	0.182213	0.712091	0.802538785331633	1.082	0.983 - 1.19
cg00377497	TRIM35	rs6988218	0.321916	0.552376	0.116297	0.897431548637298	1.03	0.972 - 1.092
cg00377653	GLS2	rs2657909	0.0728107	0.10965	0.769435	0.767842364528048	1.058	0.995 - 1.125
cg00377727	SEC23A	rs72673317	0.895938	0.314466	0.819925	0.99163870827041	0.998	0.974 - 1.023
cg00377953	KCNQ2	rs6122456	0.176239	0.176239	0.13867	0.843376783058823	0.923	0.821 - 1.037
cg00378144	LYPD6B	rs16826443	0.108666	0.0742254	0.86967	0.803992500023717	0.916	0.823 - 1.02
cg00378158	LARGE	rs3210587	0.721931	0.0752435	0.270663	0.970041140798828	1.017	0.927 - 1.115
cg00378228	DQ589421	rs4235354	0.80937	0.467906	0.398521	0.983910995297773	1.011	0.926 - 1.104
cg00378292	TUBBP5	rs2739257	0.0823724	0.196194	0.638881	0.770333498121019	0.923	0.843 - 1.01
cg00378510	LINGO3	rs10420958	0.29645	0.079345	0.637753	0.89429347058937	1.024	0.979 - 1.071
cg00379420	FAM13A	rs13105546	0.214454	0.0809835	0.345415	0.859903625699039	0.952	0.882 - 1.029
cg00379630	FNDC1	rs1504245	0.075872	0.075872	0.299143	0.76949105168502	1.176	0.983 - 1.406
cg00380835	C19orf81	rs55785806	0.714453	0.714453	0.386662	0.968786609554731	1.027	0.891 - 1.184
cg00380860	AX746710	rs4478040	0.451481	0.451481	0.429234	0.919996113135889	1.054	0.919 - 1.209
cg00380904	E2F3	rs62398905	0.581701	0.242143	0.244222	0.94659731039616	1.024	0.941 - 1.114
cg00380930	ATP11B	rs13088942	0.170291	0.170291	0.585277	0.837451933939553	1.136	0.947 - 1.363
cg00381330	PYGB	rs6132825	0.440088	0.440088	0.75323	0.917241586748302	1.062	0.911 - 1.239
cg00381442	FAM92B	rs60296580	0.674997	0.674997	0.167077	0.962722534202669	1.041	0.864 - 1.253
cg00381684	CFB	rs1265888	0.0015954	3.134122e-05	0.112477	0.452312013381818	0.753	0.631 - 0.898
cg00382740	BC133032	rs72762194	0.36164	0.388935	0.240997	0.90233995803838	1.01	0.988 - 1.033
cg00382930	AK125749	rs17697391	0.374058	0.800269	0.146848	0.90642196003108	1.023	0.973 - 1.075
cg00383081	GLUL	rs4652700	0.262623	0.108797	0.692238	0.87738848085699	0.958	0.889 - 1.033
cg00383136	HLA-DRA	rs9271539	0.543664	0.686572	0.0130013	0.938765716871851	1.052	0.894 - 1.238
cg00383167	KCNG2	rs62103233	0.352289	0.498549	0.774745	0.901289816638425	0.961	0.884 - 1.045
cg00383220	H2AFX	rs640603	0.139507	0.139507	0.989402	0.826953371819218	1.14	0.958 - 1.358
cg00383598	HSPBP1	rs10403570	0.115889	0.761716	0.968483	0.809241069311034	0.966	0.925 - 1.009
cg00383763	SYT2	rs4561090	0.580837	0.762144	0.16291	0.94630427666597	0.973	0.881 - 1.073
cg00383793	5S_rRNA	rs62260815	0.244798	0.407703	0.0714607	0.871245288788016	1.096	0.939 - 1.278
cg00383909	WDR6	rs12715434	0.255033	0.0307075	0.879826	0.874862820651217	1.039	0.973 - 1.111
cg00383977	EIF2B5	rs73185704	0.0992221	0.0992221	0.66942	0.794545309515757	1.144	0.975 - 1.342
cg00384205	KIAA1257	rs116430492	0.414485	0.419791	0.395196	0.912825454833016	0.942	0.816 - 1.087
cg00384537	KRT35	rs897418	0.319901	0.405829	0.359105	0.897085962982498	1.025	0.976 - 1.076
cg00385164	COL25A1	rs72892766	0.000626783	0.00109804	0.429392	0.353456982910843	1.155	1.063 - 1.254
cg00385441	SYS1	rs2741640	0.418989	0.261339	0.437253	0.913290529590196	1.023	0.969 - 1.079
cg00385883	OXTR	rs3806675	0.979205	0.915788	0.755302	0.998951140360211	0.998	0.884 - 1.127
cg00386101	E2F6	rs7601812	0.91689	0.475452	0.532891	0.99400492014463	1.002	0.962 - 1.045
cg00386925	FOXP1	rs4677603	0.202819	0.202819	0.0702391	0.856114980462934	0.938	0.851 - 1.035
cg00387090	NAV1	rs2142500	0.593684	0.558673	0.643359	0.948589487532867	1.033	0.918 - 1.162
cg00387115	Metazoa_SRP	rs1874894	0.867758	0.403731	0.974291	0.990307558829839	1.007	0.931 - 1.089
cg00387200	FGFR2	rs7086628	0.0781112	0.303427	0.990244	0.76949105168502	1.068	0.993 - 1.148
cg00387323	ZNF12	rs6971324	0.665691	0.665691	0.276194	0.961371973584032	0.968	0.834 - 1.123
cg00387357	DOK7	rs1054661	0.259974	0.349861	0.510753	0.876128802446659	1.057	0.96 - 1.163
cg00387524	C10orf47	rs12243679	0.56948	0.56948	0.882218	0.944983379455165	1.059	0.87 - 1.289
cg00387551	PRDM16	rs2981872	0.916227	0.624609	0.0353045	0.993967001456468	1.006	0.901 - 1.123
cg00387658	CASS4	rs75067914	0.130281	0.210275	0.0718162	0.816431154094409	1.182	0.952 - 1.468
cg00387982	ANKS3	rs79007398	0.719654	0.719654	0.660664	0.969581069047139	1.015	0.936 - 1.101
cg00388197	C14orf183	rs11623103	0.877815	0.877815	0.243476	0.990769969776673	0.988	0.85 - 1.15
cg00388262	AX748388	rs4865499	0.222373	0.414753	0.750768	0.862024767488297	0.907	0.775 - 1.061
cg00388391	IGSF21	rs9726260	0.354712	0.367105	0.545402	0.901289816638425	0.958	0.876 - 1.049
cg00388660	ANTXRL	rs12253680	0.523733	0.480801	0.750797	0.933839632197222	1.032	0.937 - 1.136
cg00388987	AK021563	rs76666716	0.0626531	0.0626531	NA	0.751642621183705	0.834	0.689 - 1.01
cg00389619	DCTD	rs4862098	0.460182	0.602747	0.0958738	0.922510074220089	1.031	0.95 - 1.119
cg00390484	MIR185	rs2531709	0.0371622	0.0972427	0.873691	0.715009979852095	0.89	0.797 - 0.993
cg00390511	AOAH	rs11971903	0.92153	0.446904	0.267901	0.99400492014463	0.996	0.915 - 1.084
cg00390724	SATB1	rs7618405	0.836952	0.836952	0.0263878	0.987466512953995	1.012	0.903 - 1.135
cg00391247	hsa-miR-3194-3p	rs10843917	0.849353	0.865699	0.73126	0.988760955735563	1.008	0.932 - 1.089
cg00391741	TPRA1	rs782431	0.667246	0.667246	0.171755	0.961457197985492	1.03	0.9 - 1.178
cg00392155	FAM124B	rs1642912	0.534969	0.544987	0.318958	0.936951518215502	1.016	0.967 - 1.067
cg00392196	PLK5	rs1875961	0.0918404	0.0918404	0.0433622	0.78297436263316	1.07	0.989 - 1.159
cg00392505	GPR123	rs7100314	0.188701	0.188701	0.699746	0.848861210611303	0.895	0.758 - 1.056
cg00392832	EAF2	rs9834471	0.957233	0.957233	0.957456	0.998195784623957	0.997	0.896 - 1.109
cg00393340	MIR149	rs35406163	0.330385	0.330385	0.566154	0.89767	1.066	0.937 - 1.213
cg00393585	C4orf39	rs4690800	0.305051	0.305051	0.905832	0.895519044383562	1.079	0.933 - 1.249
cg00393985	WIPI2	rs11761408	0.536577	0.890442	0.167606	0.937075447097677	1.015	0.968 - 1.064
cg00394101	CLEC4E	rs10841845	0.233183	0.449274	0.181164	0.865184954263504	0.972	0.927 - 1.019
cg00394153	AK313893	rs138960897	0.04162	0.04162	0.767559	0.724489193194871	1.43	1.014 - 2.016
cg00394316	STEAP1B	rs116966345	0.939004	0.848966	0.27249	0.996311562968422	0.988	0.725 - 1.346
cg00394658	PTPRJ	rs7101582	0.33326	0.33326	0.282078	0.89827397308654	0.936	0.818 - 1.071
cg00394823	ACSM3	rs10852246	0.221669	0.221669	0.804889	0.862024767488297	0.931	0.83 - 1.044
cg00394844	PDE4C	rs1075403	0.019865	0.019865	0.692953	0.643271194184839	0.838	0.722 - 0.972
cg00395296	NDUFA6	rs5758574	0.192752	0.192752	0.574186	0.849942127540032	1.079	0.962 - 1.21
cg00395501	RPL5	rs579800	0.346793	0.346793	0.510309	0.900669582249696	1.077	0.923 - 1.256
cg00395697	UHRF1BP1L	rs11110252	0.992138	0.983542	0.952978	0.999626782881976	1.001	0.875 - 1.145
cg00395995	ERICH1	rs73178879	0.466137	0.132837	0.0955297	0.924615253260962	0.981	0.932 - 1.033
cg00396484	DJ031150	rs12281907	0.210639	0.210639	0.934559	0.859903625699039	1.073	0.961 - 1.199
cg00396865	SNORA43	rs7855405	0.75654	0.75654	0.447798	0.975447037001309	1.013	0.936 - 1.096
cg00396894	C2orf53	rs1659711	0.878473	0.878473	0.978816	0.990769969776673	1.012	0.867 - 1.182
cg00397127	ADAMTS10	rs12461770	0.578707	0.689926	0.761163	0.946044620398765	1.041	0.904 - 1.197
cg00397179	TBX3	rs12309796	0.729272	0.326223	0.406185	0.971149659126871	0.975	0.844 - 1.126
cg00397283	RAVER1	rs61198164	0.556299	0.204234	0.0189264	0.940678335722418	0.966	0.861 - 1.084
cg00397479	NEU1	rs433061	0.00465051	0.00465051	0.00617226	0.477100838947368	0.747	0.61 - 0.914
cg00397635	ZYG11A	rs476683	0.160005	0.160005	0.983352	0.83314328961882	1.082	0.969 - 1.208
cg00397740	PPOX	rs148385119	0.386877	0.637904	0.802269	0.908920920006024	0.967	0.897 - 1.043
cg00397764	TDRD1	rs1903890	0.309504	0.309504	0.376288	0.895519044383562	1.076	0.934 - 1.241
cg00397859	C20orf7	rs6074640	0.787188	0.633174	0.440771	0.98070758534555	1.007	0.955 - 1.063
cg00398048	AGA	rs12499096	0.971718	0.476639	0.253832	0.998670313522033	0.999	0.947 - 1.054
cg00398130	STMN2	rs1039045	0.0843729	0.2989	0.624064	0.77214341540448	0.934	0.864 - 1.009
cg00398420	MT1B	rs1610211	0.30027	0.314468	0.61276	0.895049096275546	1.023	0.98 - 1.068
cg00398500	SLC2A9	rs13152337	0.45927	0.730943	0.559956	0.922311761810188	1.038	0.94 - 1.146
cg00398728	FBL	rs34797395	0.198018	0.198018	0.354429	0.852219944196305	1.101	0.951 - 1.274
cg00399059	LYNX1	rs7012804	0.483691	0.129927	0.425714	0.927667232078721	0.945	0.806 - 1.108
cg00399295	KIF22	rs7201519	0.653066	0.653066	0.606677	0.958541461518928	0.959	0.798 - 1.152
cg00399483	DCC	rs7242705	0.82036	0.627011	0.680039	0.985365115747849	1.009	0.932 - 1.093
cg00399591	RPS15A	rs78223457	0.486208	0.486208	0.594707	0.928442448349764	1.04	0.931 - 1.163
cg00400041	ZFP62	rs35840123	0.852014	0.852014	0.501235	0.989613388087682	0.984	0.835 - 1.16
cg00400183	CPT1C	rs10415880	0.81843	0.81843	0.520868	0.985269262022287	1.012	0.917 - 1.115
cg00400452	DD413621	rs61096518	0.474207	0.757504	0.50733	0.926075178460961	0.946	0.814 - 1.1
cg00401032	PNPLA6	rs661825	0.0981589	0.0981589	0.0510753	0.793070012153036	0.874	0.746 - 1.025
cg00401456	EFNA5	rs3890134	0.418474	0.500321	0.779941	0.913290529590196	0.932	0.787 - 1.105
cg00401463	JAKMIP3	rs2814157	0.359463	0.461116	0.735847	0.901721474038719	0.942	0.829 - 1.07
cg00401665	AK124308	rs3807734	0.166729	0.136596	0.138663	0.835686264838226	1.021	0.991 - 1.051
cg00401745	ARHGEF4	rs1878639	0.963414	0.963414	0.913555	0.998370735990798	0.997	0.871 - 1.141
cg00401797	ARHGEF16	rs2493296	0.156727	0.156727	0.885197	0.83243991780729	0.889	0.756 - 1.046
cg00401939	CD83	rs80174479	0.0901741	0.0901741	0.525783	0.779808152767609	1.128	0.981 - 1.297
cg00402139	LOC727710	rs9630645	0.427004	0.427004	0.65905	0.915838048968363	0.943	0.815 - 1.09
cg00402352	AK095081	rs10750570	0.131636	0.203497	0.950467	0.818513225947812	0.931	0.849 - 1.022
cg00402366	LRRIQ3	rs533371	0.403777	0.403777	0.217767	0.911979530584225	1.061	0.923 - 1.219
cg00402417	ZIC2	rs4291789	0.210422	0.210422	0.0597926	0.859903625699039	0.884	0.73 - 1.072
cg00403478	HLA-DPA1	rs116487412	0.304611	0.0698322	0.1432	0.895519044383562	0.974	0.927 - 1.024
cg00403716	TCP10	rs2981982	0.938265	0.597695	0.904828	0.996187382704617	1.002	0.946 - 1.061
cg00403955	LITAF	rs8048558	0.149335	0.569798	0.805316	0.83135235554499	1.053	0.982 - 1.129
cg00404187	RAB19	rs3936105	0.611093	0.611093	0.285129	0.952943861195373	1.042	0.889 - 1.222
cg00404280	GSDMD	rs28708516	0.921481	0.651402	0.604813	0.99400492014463	1.002	0.97 - 1.034
cg00404394	FGR	rs112861813	0.185122	0.297184	0.50638	0.847995044206198	0.962	0.908 - 1.019
cg00404400	DGKG	rs34323411	0.124806	0.231217	0.0307905	0.812179279098874	1.145	0.963 - 1.361
cg00404641	NUDT16P1	rs59813243	0.173813	0.501592	0.102444	0.841902609506058	1.036	0.985 - 1.09
cg00404717	AK125257	rs4565060	0.524967	0.524967	0.820855	0.934269602693705	0.961	0.849 - 1.087
cg00404861	GPR133	rs12367096	0.248017	0.248017	0.095608	0.87228447518797	0.922	0.802 - 1.059
cg00404923	STOX2	rs76113902	0.411772	0.411772	0.9646	0.912788617329064	0.921	0.756 - 1.121
cg00405484	DQ574852	rs3889329	0.793404	0.793404	0.367816	0.981409801149258	1.02	0.881 - 1.18
cg00405688	BC132944	rs10830175	0.986982	0.944456	0.863969	0.99939377987152	0.998	0.801 - 1.243
cg00406010	AX747124	rs4876197	0.598092	0.510195	0.663443	0.949784949202254	0.98	0.908 - 1.057
cg00406022	C6orf25	rs1150757	0.00325169	0.000553977	0.0430963	0.467556353268293	0.771	0.648 - 0.917
cg00406023	OAF	rs61898288	0.403859	0.403859	0.597701	0.911979530584225	1.023	0.969 - 1.08
cg00406211	MIR4681	rs4752287	0.95858	0.95858	0.0160224	0.998370735990798	1.002	0.936 - 1.072
cg00406319	CTBP2	rs1915146	0.640003	0.406802	0.765193	0.956264067682284	1.014	0.957 - 1.073
cg00406338	NPEPL1	rs6100162	0.454093	0.792023	0.853893	0.920994474569665	0.973	0.906 - 1.045
cg00406542	DEFB131	rs11935199	0.875555	0.875555	0.567371	0.990769969776673	1.011	0.883 - 1.158
cg00407245	EPS8L1	rs10406989	0.744062	0.319935	0.237993	0.972366840504561	0.993	0.955 - 1.034
cg00407468	DENND1A	rs28441318	0.93706	0.896576	0.13617	0.995964667811861	1.003	0.936 - 1.074
cg00407546	BC036297	rs501764	0.721441	0.867187	0.507877	0.969993740659341	1.021	0.911 - 1.144
cg00407659	ANXA6	rs11744134	0.243973	0.400601	0.785222	0.870420694500801	1.074	0.953 - 1.211
cg00407988	ATP4B	rs7317356	0.532314	0.532314	0.448115	0.935815338544799	1.042	0.915 - 1.187
cg00408278	ZBTB9	rs12204193	0.360118	0.360118	0.3659	0.902239258527184	0.926	0.786 - 1.091
cg00408567	FLJ38109	rs4958374	0.409055	0.577095	0.661564	0.912651832130213	1.07	0.911 - 1.257
cg00408597	SWAP70	rs117971911	0.0736009	0.0736009	0.745002	0.768032610030104	1.13	0.988 - 1.291
cg00408678	PI16	rs11751956	0.519154	0.519154	0.830377	0.93313485653897	0.947	0.803 - 1.117
cg00408773	TAL1	rs6695898	0.119922	0.119922	0.79212	0.809449394524867	1.113	0.972 - 1.275
cg00409260	JRK	rs13279182	0.664055	0.664055	0.715855	0.960942566147661	1.036	0.883 - 1.216
cg00409356	IRX4	rs4975757	0.157928	0.42413	0.977004	0.833024226251691	1.063	0.976 - 1.158
cg00409696	C2orf40	rs2553068	0.391655	0.630612	0.194031	0.909884988181593	0.955	0.859 - 1.062
cg00409905	ZNF37A	rs2474570	0.959889	0.959889	0.437581	0.998370735990798	1.003	0.9 - 1.118
cg00410034	FBXO7	rs9609565	0.822355	0.806123	0.845897	0.98537777918705	0.994	0.943 - 1.048
cg00410370	SP9	rs13000005	0.302195	0.302195	0.441608	0.895369168545017	0.929	0.807 - 1.069
cg00410422	HBXIP	rs6690984	0.224754	0.224754	0.201183	0.862105269843347	1.122	0.931 - 1.353
cg00411097	TMEM184A	rs1550008	0.644041	0.888563	0.220029	0.956918872254868	0.99	0.948 - 1.034
cg00411413	MIR3182	rs113414360	0.762767	0.564918	0.502147	0.976781355789474	1.01	0.944 - 1.081
cg00412675	GATA4	rs73203475	0.869715	0.869715	0.223839	0.990511169175706	0.986	0.829 - 1.172
cg00412772	C19orf33	rs112311840	0.361806	0.361806	0.172818	0.90233995803838	0.956	0.869 - 1.053
cg00412842	BFSP1	rs3790315	0.195261	0.195261	0.668774	0.85092543971717	1.066	0.968 - 1.175
cg00413030	VIPR2	rs3812311	0.722811	0.476699	0.345712	0.9702606565427	0.988	0.922 - 1.058
cg00413089	LOC154822	rs10279232	0.554742	0.923287	0.82595	0.940455391121978	1.029	0.936 - 1.13
cg00414166	ALDH3B1	rs475325	0.12275	0.12275	0.893404	0.811371109572589	0.899	0.785 - 1.029
cg00414292	TRH	rs5658	0.615128	0.615128	0.56359	0.953114222012693	0.976	0.888 - 1.073
cg00414384	MTL5	rs1546309	0.641902	0.939236	0.175099	0.956589392258435	1.043	0.874 - 1.244
cg00415065	TBCC	rs10948045	0.329706	0.329706	0.582102	0.89767	1.099	0.909 - 1.33
cg00415333	IL22RA2	rs17175232	0.816713	0.986063	0.504922	0.985008679950495	1.008	0.943 - 1.078
cg00415704	RGMA	rs4778099	0.877074	0.453266	0.3949	0.990769969776673	1.011	0.88 - 1.162
cg00415782	SMOC2	rs6455536	0.0303699	0.0797096	0.0768852	0.688246720928883	0.901	0.819 - 0.99
cg00416208	RIMBP2	rs10848163	0.409201	0.409201	0.994221	0.912651832130213	0.924	0.766 - 1.115
cg00416243	FUCA2	rs9496656	0.462601	0.177891	0.398563	0.923569405305278	1.023	0.963 - 1.086
cg00416386	AK125960	rs12366	0.165137	0.165137	0.995548	0.834480408565726	1.088	0.966 - 1.226
cg00416400	SOX1	rs753178	0.454437	0.69188	0.773784	0.920994474569665	0.961	0.866 - 1.066
cg00416645	IGFBP5	rs1978346	0.474843	0.474843	0.583404	0.926294909435142	0.94	0.793 - 1.114
cg00416934	C1QL1	rs3024294	0.86529	0.86529	0.0720894	0.990174724666569	1.017	0.84 - 1.23
cg00417059	AK310472	rs12540734	0.968367	0.968367	0.712459	0.998642142411423	0.997	0.85 - 1.168
cg00417151	RRBP1	rs6080761	0.203095	0.435983	0.334683	0.856256263734679	1.046	0.976 - 1.12
cg00417323	MCART2	rs8084681	0.897762	0.897762	0.791103	0.99167129211961	0.991	0.867 - 1.134
cg00417408	TMEM176A	rs28360734	0.862737	0.79769	0.772814	0.990141479301342	0.984	0.824 - 1.176
cg00417742	C7orf60	rs73196918	0.802922	0.802922	0.312716	0.983257432510407	0.969	0.757 - 1.241
cg00418068	PHC2	rs149266061	0.618863	0.533819	0.0791478	0.953287866368539	1.02	0.944 - 1.102
cg00418071	AL832891	rs17398091	0.742942	0.905653	0.797541	0.972243127172044	1.007	0.964 - 1.053
cg00418150	ALX4	rs2054029	0.736734	0.736734	0.676443	0.971900081174361	0.981	0.879 - 1.096
cg00418282	IRX2	rs4866488	0.162343	0.162343	0.32792	0.833857558195192	1.097	0.964 - 1.248
cg00418943	MEGF6	rs57902798	0.781335	0.893199	0.354933	0.979717179204139	1.008	0.955 - 1.064
cg00419092	RASSF3	rs3741747	0.382975	0.382975	0.495281	0.907827745157857	1.085	0.904 - 1.302
cg00419117	IBA57	rs10916277	0.316665	0.682214	0.00333538	0.895949096145824	0.96	0.886 - 1.04
cg00419159	NKX6-2	rs2767434	0.341435	0.341435	0.306106	0.900010284787384	0.934	0.813 - 1.075
cg00419186	CCDC114	rs73047565	0.111549	0.325987	0.336728	0.806142845082157	1.044	0.99 - 1.101
cg00419604	SIX2	rs767492	0.828224	0.749837	0.0230598	0.986236767558486	0.994	0.939 - 1.052
cg00419702	BAIAP2L2	rs138683183	0.684991	0.615745	0.663068	0.964503196110952	1.007	0.973 - 1.043
cg00419711	LINC00200	rs1983025	0.546935	0.971828	0.475661	0.9394521893419	1.036	0.924 - 1.16
cg00420450	PIWIL2	rs4374997	0.26611	0.26611	0.587109	0.880514653011281	1.083	0.941 - 1.245
cg00420510	SLC12A7	rs35188965	0.431417	0.438094	0.699006	0.916750738207836	0.961	0.87 - 1.061
cg00420559	C7orf10	rs4286851	0.89547	0.89547	0.221231	0.99163870827041	1.009	0.877 - 1.161
cg00420742	NLRP12	rs146117463	0.917084	0.556357	0.622398	0.99400492014463	1.008	0.866 - 1.174
cg00420922	TBC1D8	rs11694166	0.995358	0.711403	0.00332713	0.999626782881976	1	0.944 - 1.059
cg00420929	PGPEP1	rs138701246	0.125098	0.125098	0.0822271	0.812207946703678	0.895	0.776 - 1.031
cg00421032	GPR125	rs3937747	0.246146	0.433703	0.93921	0.871245288788016	1.038	0.974 - 1.107
cg00421144	CHRNA2	rs2565059	0.0419446	0.0729104	0.593007	0.724489193194871	0.961	0.925 - 0.999
cg00421262	NPNT	rs138547276	0.913988	0.548642	0.525626	0.993648089248361	0.984	0.739 - 1.312
cg00421335	ANKRD53	rs6734489	0.508165	0.508165	0.792049	0.932768815398171	0.947	0.807 - 1.112
cg00421693	TNFAIP8	rs73237292	0.725515	0.804163	0.968432	0.970442701239297	1.012	0.945 - 1.085
cg00421735	ATP6V0E2	rs3735330	0.298122	0.648147	0.053346	0.89469205000801	0.982	0.948 - 1.016
cg00422488	ANP32B	rs4743150	0.256564	0.256564	0.878231	0.875292091780373	1.12	0.921 - 1.361
cg00422566	JAKMIP3	rs75747848	0.95749	0.93496	0.7839	0.998195784623957	1.002	0.94 - 1.067
cg00422578	TRIM29	rs10790366	0.872812	0.322611	0.283972	0.990692571212268	0.997	0.957 - 1.038
cg00422699	MAN2B1	rs2303731	0.481279	0.957131	0.609652	0.926786837149384	0.972	0.898 - 1.052
cg00422714	NME3	rs2294619	0.874465	0.874465	0.839662	0.990769969776673	0.99	0.874 - 1.122
cg00422935	SEMA6A	rs153640	0.806432	0.806432	0.752105	0.983910995297773	0.988	0.893 - 1.092
cg00422978	C8orf4	rs12547312	0.758379	0.758379	0.751616	0.975697891879255	0.982	0.875 - 1.103
cg00423039	HAPLN2	rs77390831	0.892895	0.892895	0.686874	0.991084097113776	0.994	0.91 - 1.086
cg00423153	SPHKAP	rs10205231	0.763421	0.763421	0.899409	0.97714507219045	1.017	0.912 - 1.133
cg00423364	TSPAN4	rs6591	0.361881	0.147058	0.426021	0.90233995803838	1.041	0.955 - 1.135
cg00423453	OR51B6	rs74494837	0.291021	0.291021	0.694833	0.892877935615899	0.951	0.866 - 1.044
cg00423487	UBXN6	rs243353	0.207664	0.207664	0.320365	0.85954676931245	0.934	0.84 - 1.039
cg00423675	OLFM1	rs2382864	0.03548	0.0743183	0.27634	0.707723672597015	0.934	0.877 - 0.995
cg00424152	B3GNT7	rs2290130	0.0789538	0.108322	0.402594	0.76949105168502	0.979	0.955 - 1.003
cg00424169	C13orf26	rs2297394	0.937625	0.406277	0.273999	0.996118656115533	0.997	0.922 - 1.078
cg00424286	MIR1913	rs2235282	0.416917	0.416917	0.786355	0.913122359921341	1.055	0.927 - 1.201
cg00424353	MIR4798	rs4689687	0.650053	0.808817	0.805061	0.958541461518928	1.016	0.95 - 1.086
cg00424451	SOCS3	rs4447485	0.624323	0.985964	0.501997	0.953361839196931	1.014	0.958 - 1.074
cg00424800	GPR160	rs114426752	0.272339	0.272339	0.773184	0.883707581955512	1.175	0.881 - 1.569
cg00424967	MRDS1	rs72832275	0.842271	0.89745	0.385122	0.988039799533542	0.989	0.889 - 1.101
cg00425431	TTLL13	rs34255732	0.791072	0.568577	0.483185	0.981377252172068	1.005	0.97 - 1.041
cg00425710	MT1A	rs2270837	0.969057	0.969057	0.122568	0.998670313522033	1.003	0.877 - 1.147
cg00425764	MYH11	rs169983	0.0290723	0.000717212	0.108605	0.680515060749625	1.144	1.014 - 1.292
cg00425988	TTI2	rs2732317	0.111925	0.111925	0.619703	0.806331647127676	0.886	0.763 - 1.029
cg00426193	RIF1	rs12616740	0.617156	0.617156	0.325969	0.953114222012693	1.036	0.903 - 1.189
cg00426377	SH3D21	rs2282431	0.833397	0.833397	0.838955	0.986944839896766	0.984	0.85 - 1.14
cg00426498	MYO18A	rs9911887	0.384577	0.384577	0.271572	0.908170143524245	0.928	0.783 - 1.099
cg00426822	MACF1	rs12568964	0.95311	0.411378	0.976791	0.997867794158329	0.996	0.879 - 1.129
cg00426968	GNG8	rs12462989	0.154736	0.154736	0.352945	0.832403933261006	1.084	0.97 - 1.211
cg00427635	TBC1D21	rs7163502	0.262011	0.262011	0.242394	0.876856396823353	1.071	0.95 - 1.206
cg00428179	ZNF438	rs1612433	0.869193	0.869193	0.0331876	0.990439927880353	0.992	0.899 - 1.094
cg00428382	TRNA_Cys	rs896676	0.653044	0.451401	0.239991	0.958541461518928	0.97	0.851 - 1.106
cg00428468	SPECC1	rs140322197	0.698674	0.695387	0.0237898	0.966984219569784	0.991	0.947 - 1.037
cg00428568	TPH1	rs7950282	0.636232	0.697908	0.64339	0.955575086242063	0.981	0.904 - 1.064
cg00428598	CTDNEP1	rs929229	0.709354	0.709354	0.905119	0.968344684161577	1.032	0.875 - 1.218
cg00428692	LRRC14B	rs2864967	0.408525	0.899124	0.114475	0.912651832130213	0.978	0.929 - 1.03
cg00429497	SHISA7	rs4075908	0.284917	0.284917	0.872011	0.890073055171493	0.933	0.821 - 1.06
cg00429767	MICB	rs3828906	0.260593	0.00453706	0.0108889	0.876468390091677	1.022	0.984 - 1.063
cg00430080	GLB1L2	rs548465	0.692861	0.920268	0.758523	0.96590930961868	1.016	0.939 - 1.1
cg00430613	FAM101B	rs2304947	0.824065	0.990931	0.996541	0.985819525265621	1.005	0.959 - 1.054
cg00430888	HELT	rs34277324	0.419494	0.62223	0.809598	0.913482755456322	1.021	0.97 - 1.075
cg00430895	CEP192	rs3602	0.883869	0.883869	0.724589	0.990769969776673	0.991	0.883 - 1.113
cg00430945	LIN7B	rs3795054	0.299181	0.299181	0.571146	0.895049096275546	1.113	0.909 - 1.362
cg00431565	NFIC	rs759635	0.940976	0.940976	0.460238	0.996342394137802	1.005	0.888 - 1.137
cg00431813	MIR339	rs12701432	0.993708	0.554267	0.403142	0.999626782881976	1	0.972 - 1.029
cg00431894	LOC401164	rs11946550	0.926334	0.890732	0.901017	0.994726971916535	0.998	0.965 - 1.033
cg00431968	7SK	rs843093	0.0276682	0.0276682	0.421566	0.674240540900807	0.886	0.795 - 0.987
cg00432049	ULBP3	rs113156940	0.597728	0.266356	0.510441	0.949431525653259	1.024	0.938 - 1.117
cg00432262	AK125311	rs7808323	0.62363	0.675163	0.629437	0.953293076867793	1.034	0.904 - 1.183
cg00432454	C20orf54	rs2024896	0.57531	0.828471	0.300425	0.945689981766122	1.05	0.885 - 1.247
cg00432461	ADRB3	rs150979096	0.724232	0.111587	NA	0.970442701239297	0.962	0.774 - 1.195
cg00432937	CLDN15	rs10241107	0.533225	0.533225	0.38654	0.936350582175839	0.965	0.864 - 1.079
cg00433654	WBP1	rs7607995	0.219677	0.219677	0.431694	0.861436601774059	1.118	0.935 - 1.337
cg00433709	LDHD	rs28410712	0.196497	0.101532	0.580666	0.851735859365888	0.903	0.774 - 1.054
cg00433770	ANKLE1	rs6512183	0.709479	0.709479	0.552015	0.968344684161577	1.023	0.906 - 1.155
cg00433861	DOK6	rs988986	0.516791	0.843368	0.345261	0.93313485653897	0.978	0.915 - 1.046
cg00433866	MOG	rs2747429	0.613289	0.0205137	0.0429843	0.952969761397682	1.023	0.936 - 1.118
cg00433917	EVI5L	rs520802	0.616078	0.208555	0.304611	0.953114222012693	1.012	0.965 - 1.062
cg00434535	RBSG3	rs6962645	0.29024	0.249891	0.207082	0.892534903641383	1.052	0.958 - 1.156
cg00434573	MKNK2	rs12610177	0.432402	0.32043	0.612277	0.916770420573188	1.034	0.951 - 1.124
cg00435063	MIR153-2	rs5013565	0.214513	0.650003	0.272826	0.859903625699039	1.03	0.983 - 1.079
cg00435238	RAD21L1	rs430731	0.589596	0.589596	0.871728	0.947556429632169	1.054	0.871 - 1.274
cg00436219	NUP210P1	rs16837729	0.0328608	0.0328608	0.595222	0.69994836021838	0.903	0.822 - 0.992
cg00436254	BIN1	rs10194375	0.115961	0.0720267	0.875562	0.809241069311034	1.077	0.982 - 1.182
cg00436435	TRIM10	rs116187716	0.963945	0.381491	0.299595	0.998370735990798	0.997	0.891 - 1.117
cg00436476	HIST1H4F	rs3734533	0.629788	0.629788	0.90723	0.954685161403225	0.959	0.81 - 1.136
cg00437258	DAGLB	rs4720673	0.947656	0.947656	0.0346647	0.997468906795046	0.994	0.828 - 1.193
cg00437969	TRIM29	rs501021	0.681339	0.681339	0.937826	0.96344631627443	1.038	0.868 - 1.241
cg00438309	MAP7D1	rs146306246	0.491471	0.491471	NA	0.929536189774588	1.016	0.971 - 1.063
cg00438541	BC090059	rs9647032	0.244016	0.244016	0.79634	0.870541976615948	1.087	0.945 - 1.25
cg00438740	INPP5D	rs34779565	0.386384	0.386384	0.306528	0.908853424858019	0.946	0.835 - 1.072
cg00439318	SPG7	rs382745	0.360372	0.517084	0.0376742	0.902243547591522	0.952	0.855 - 1.058
cg00439384	PDIA5	rs1867529	0.5093	0.613946	0.591808	0.932804594545704	1.029	0.946 - 1.119
cg00439709	CD109	rs7774274	0.0288158	0.0288158	0.653301	0.679291258043151	1.162	1.016 - 1.33
cg00439733	OR6B2	rs6709170	0.101216	0.101216	0.539045	0.796700624268908	0.858	0.714 - 1.031
cg00440195	FOXL1	rs301627	0.0529384	0.0529384	0.039573	0.739356981999708	0.885	0.783 - 1.002
cg00441434	DPYSL2	rs431217	0.340253	0.131706	0.328439	0.899673780028829	1.056	0.944 - 1.181
cg00441709	PAFAH1B1	rs7225738	0.854582	0.854582	0.0866368	0.989613388087682	0.985	0.834 - 1.162
cg00441918	IGF2BP1	rs62078399	0.215031	0.757785	0.119835	0.859903625699039	1.044	0.975 - 1.118
cg00442205	PDIA6	rs62120316	0.133481	0.577636	0.232376	0.820196747146516	0.971	0.934 - 1.009
cg00442258	HSPC072	rs859033	0.294758	0.294758	0.471878	0.893796996654998	1.057	0.953 - 1.173
cg00442389	GPSM3	rs693906	0.165088	0.000440097	0.0276182	0.834480408565726	0.939	0.858 - 1.026
cg00442869	LMF1	rs11248959	0.570872	0.570872	0.17848	0.945166556738392	1.034	0.92 - 1.163
cg00443111	TEKT4	rs34774407	0.0704036	0.0704036	0.713855	0.762629585696773	0.843	0.7 - 1.014
cg00443543	SERPINF2	rs1045806	0.185558	0.687332	0.0471855	0.848136886215147	1.018	0.991 - 1.045
cg00443645	BEGAIN	rs12587475	0.957488	0.957488	0.315652	0.998195784623957	0.995	0.839 - 1.18
cg00443946	LOC732275	rs62051158	0.25769	0.0267093	0.199653	0.875605609442528	1.018	0.987 - 1.049
cg00444059	COX6A2	rs2454909	0.084262	0.182917	0.539027	0.7721197471574	1.084	0.989 - 1.189
cg00444341	JAKMIP3	rs7897877	0.602369	0.81317	0.99338	0.950973342468065	0.984	0.928 - 1.045
cg00444360	BC038205	rs10765604	0.834712	0.747368	0.656393	0.986965974923864	1.007	0.941 - 1.078
cg00445232	SMAD3	rs79483120	0.886306	0.98372	0.89388	0.990798330373307	0.994	0.912 - 1.083
cg00445318	LINC00162	rs73228307	0.899169	0.699792	0.54888	0.991747523788655	1.003	0.954 - 1.055
cg00445443	HOXA2	rs1725074	0.167372	0.167372	0.575789	0.836227716145501	1.1	0.961 - 1.258
cg00445997	TBXAS1	rs141212865	0.0568203	0.0568203	0.13466	0.742711896195337	1.16	0.996 - 1.351
cg00446123	LIME1	rs2750482	0.00409719	0.00409719	0.454861	0.473033166106195	0.721	0.577 - 0.902
cg00446235	TSTD1	rs10908821	0.998234	0.998234	0.934381	0.999626782881976	1	0.879 - 1.138
cg00446697	MOB2	rs115067822	0.261036	0.261036	0.227629	0.876540850652517	0.901	0.752 - 1.08
cg00447208	TMC8	rs412611	0.0829229	0.0829229	0.517376	0.770568255017878	0.863	0.73 - 1.019
cg00447581	SNORD19B	rs60309163	0.532198	0.060314	0.587384	0.935795328757752	1.035	0.929 - 1.153
cg00447632	HES4	rs3934834	0.0861538	0.192298	0.0979253	0.7739957435145	0.925	0.847 - 1.011
cg00447817	AK097446	rs55678639	0.471736	0.322417	0.904956	0.925684975792495	1.029	0.952 - 1.112
cg00448162	C15orf54	rs35873006	0.0438348	0.0438348	0.0326742	0.726275800374228	1.134	1.003 - 1.281
cg00448191	NKX6-3	rs716199	0.646462	0.886977	0.725346	0.95759557026552	1.023	0.929 - 1.127
cg00448707	DIRAS3	rs10889724	0.241037	0.468472	0.55668	0.869411960916266	1.094	0.941 - 1.272
cg00448720	C1QTNF9	rs74040673	0.972139	0.935144	0.388916	0.998670313522033	0.998	0.902 - 1.105
cg00448814	NKAPL	rs3800326	0.510094	0.510094	0.166125	0.93309366992296	0.959	0.845 - 1.087
cg00448868	DYNC1LI2	rs1548537	0.709053	0.709053	0.00495808	0.968344684161577	0.976	0.859 - 1.109
cg00448875	RAB6B	rs9819520	0.0634111	0.0634111	0.0682982	0.753206321812429	1.16	0.992 - 1.358
cg00449067	CALCRL	rs34834731	0.545079	0.545079	0.396426	0.939421667088049	1.048	0.901 - 1.218
cg00449189	MIR130B	rs447001	0.770335	0.761275	0.0830353	0.978257485547319	0.99	0.927 - 1.057
cg00449201	CPT1C	rs9304689	0.679013	0.866729	0.821662	0.963079629897985	1.028	0.901 - 1.174
cg00449715	CRYGN	rs10230767	0.369111	0.343522	0.460331	0.90537026374905	1.069	0.924 - 1.237
cg00449728	MAPRE2	rs35973706	0.28996	0.0895541	0.194358	0.89236187332478	0.944	0.848 - 1.05
cg00449767	EXOC3L2	rs73036519	0.24684	0.24684	0.389242	0.871639588359189	1.076	0.95 - 1.219
cg00449821	EFNA3	rs75240922	0.100778	0.100778	0.117746	0.796148692045263	1.119	0.978 - 1.279
cg00449930	MIR1538	rs889400	0.304183	0.37209	0.286677	0.895519044383562	0.951	0.865 - 1.046
cg00450015	TMEM37	rs60706031	0.302084	0.586825	0.676555	0.895369168545017	1.02	0.982 - 1.059
cg00450029	AK128400	rs336417	0.430621	0.657793	0.219282	0.91673988817048	0.985	0.949 - 1.023
cg00450312	BOLA3	rs3099824	0.0883619	0.0883619	0.0235035	0.777349034200282	0.903	0.803 - 1.015
cg00450824	STK33	rs117610728	0.0655988	0.0655988	0.0149926	0.756763024886184	0.838	0.694 - 1.011
cg00451054	PEX2	rs16939395	0.00342881	0.0328774	0.870404	0.473033166106195	1.072	1.023 - 1.124
cg00451105	FLT1	rs4769605	0.809646	0.75665	0.53717	0.983910995297773	1.009	0.938 - 1.086
cg00451194	HAS3	rs7202333	0.103124	0.249139	0.736328	0.79898923361762	1.088	0.983 - 1.205
cg00451491	AK027840	rs73013780	0.640999	0.194093	0.745448	0.956441119127356	1.044	0.872 - 1.249
cg00451635	EMP2	rs12931788	0.90536	0.029826	0.124252	0.991991520573423	0.989	0.82 - 1.192
cg00452133	CAMTA1	rs763195	0.156531	0.143083	0.058416	0.83243991780729	0.954	0.893 - 1.018
cg00452199	ACCS	rs2074038	0.1547	0.381872	0.275917	0.832403933261006	1.037	0.986 - 1.09
cg00452882	DL491203	rs16957489	0.849945	0.416838	0.461748	0.989008054941857	1.004	0.967 - 1.041
cg00453190	ZNF467	rs855665	0.463991	0.524597	0.921495	0.924119675497563	1.024	0.961 - 1.09
cg00453258	CALHM1	rs75580295	0.322941	0.0668846	0.297491	0.897595336739963	1.043	0.96 - 1.133
cg00453374	HIBADH	rs77644583	0.79062	0.219556	0.134768	0.981370483570367	1.006	0.965 - 1.048
cg00453864	TMPRSS9	rs12976273	0.437943	0.250135	0.666698	0.917241586748302	0.948	0.827 - 1.086
cg00454290	LOC389033	rs13382425	0.0636068	0.0636068	0.514376	0.753206321812429	1.15	0.992 - 1.333
cg00454305	UNKL	rs6600140	0.268994	0.552023	0.718474	0.882041757420976	0.9	0.747 - 1.085
cg00454577	HTR1E	rs7769652	0.131993	0.131993	0.53727	0.818737553427927	1.116	0.968 - 1.286
cg00454719	SMAD9	rs1328040	0.448394	0.448394	0.387143	0.918849486452743	1.054	0.919 - 1.209
cg00455327	CABLES1	rs28591408	0.440756	0.715972	0.526324	0.917243481840021	0.962	0.871 - 1.062
cg00455331	AQP12A	rs1583261	0.193613	0.193613	0.102729	0.849942127540032	0.888	0.742 - 1.062
cg00455386	AK131347	rs11773100	0.966692	0.840353	0.824412	0.998642142411423	1.002	0.912 - 1.101
cg00455402	AX748435	rs8110320	0.256999	0.4468	0.342448	0.875292091780373	0.969	0.917 - 1.024
cg00455526	TRIL	rs1006521	0.797064	0.797064	0.356503	0.982211730018174	0.985	0.874 - 1.109
cg00455535	FAT3	rs10830888	0.816102	0.658505	0.874564	0.984863784184799	1.009	0.934 - 1.09
cg00456216	SLC9A1	rs1570599	0.810985	0.810985	0.315874	0.983910995297773	1.016	0.894 - 1.155
cg00456343	AK309922	rs7897122	0.344279	0.270404	0.593503	0.900622294457804	1.032	0.967 - 1.102
cg00456551	THAP4	rs12617994	0.704784	0.575974	0.233757	0.967736373673784	0.987	0.922 - 1.057
cg00456672	C2CD4A	rs12909947	0.763825	0.972652	0.481631	0.977194291121802	0.991	0.931 - 1.054
cg00456685	FBXL2	rs75560660	0.122186	0.812118	0.839981	0.811178331273037	0.976	0.947 - 1.006
cg00456774	C19orf47	rs58613082	0.33482	0.33482	0.917725	0.898294992808062	0.923	0.784 - 1.086
cg00457115	AK311282	rs112726460	0.959857	0.289431	0.285979	0.998370735990798	0.999	0.955 - 1.045
cg00457155	SPTY2D1	rs10832963	0.980304	0.980304	0.469154	0.999081897055459	0.998	0.854 - 1.166
cg00457403	SST	rs67515317	0.532772	0.532772	NA	0.936050772798467	1.04	0.919 - 1.178
cg00458157	H3F3C	rs6488009	0.0349034	0.0984846	0.220552	0.706007310771892	1.061	1.004 - 1.121
cg00458337	SP2	rs8079333	0.548141	0.0694896	0.0253531	0.939469257536354	1.011	0.975 - 1.048
cg00458890	GPR12	rs9581732	0.245768	0.369728	0.676433	0.871245288788016	0.956	0.886 - 1.032
cg00458949	MDS2	rs2811985	0.339447	0.042078	0.503949	0.899511230724818	0.944	0.838 - 1.063
cg00459119	SNX29	rs2292277	0.152097	0.302903	0.992324	0.832403933261006	0.948	0.882 - 1.02
cg00459509	TMEM132C	rs11059553	0.574731	0.968754	0.842119	0.945689981766122	0.993	0.97 - 1.017
cg00459795	ZNF514	rs11686534	0.764993	0.764993	0.455083	0.977436774782502	0.973	0.811 - 1.166
cg00459904	MIR4297	rs2182556	0.0024945	0.0289298	0.781945	0.455975498608696	0.939	0.902 - 0.978
cg00459997	FLJ31485	rs6486524	0.394908	0.394908	0.813965	0.910453476213473	0.949	0.841 - 1.071
cg00460322	SPACA7	rs1278002	0.924111	0.915807	0.89106	0.994412764769866	1.005	0.898 - 1.125
cg00460436	PAM16	rs12448148	0.937219	0.937219	0.176055	0.99600955632398	0.992	0.813 - 1.211
cg00460575	GNA12	rs56097917	0.908912	0.608286	0.29483	0.992892075614367	0.994	0.893 - 1.106
cg00460789	CBFA2T3	rs72813595	0.451615	0.532887	0.30288	0.920015461603118	1.014	0.978 - 1.05
cg00461022	FAM134B	rs35005	0.893578	0.571537	0.196116	0.991237434706824	0.996	0.943 - 1.052
cg00461236	BC041439	rs11866010	0.35674	0.795481	0.0728817	0.901289816638425	1.044	0.952 - 1.146
cg00461612	CCDC140	rs17341304	0.487436	0.487436	0.867442	0.928758397793954	0.945	0.807 - 1.108
cg00461682	ADAP1	rs11543222	0.271317	0.528122	0.725927	0.883289621492205	0.942	0.847 - 1.048
cg00461685	RPL7	rs4460365	0.723481	0.893701	0.726365	0.970319998005216	0.987	0.921 - 1.059
cg00461905	NFATC1	rs427046	0.133266	0.133266	0.51235	0.819946209904637	0.921	0.827 - 1.026
cg00462168	KIAA1024	rs57310278	0.766174	0.766174	0.960926	0.977660572728637	0.973	0.813 - 1.165
cg00462362	EPS8L1	rs1627029	0.579628	0.22758	0.263118	0.946044620398765	1.033	0.921 - 1.158
cg00462460	MATN3	rs11694716	0.871115	0.871115	0.959266	0.990607986075304	0.991	0.892 - 1.102
cg00462700	STK32C	rs2035804	0.68509	0.68509	0.957862	0.964545771921323	0.972	0.848 - 1.115
cg00462951	NTF3	rs11063856	0.348596	0.129107	0.539774	0.900669582249696	0.937	0.818 - 1.073
cg00462971	XXYLT1	rs6797948	0.436097	0.292865	0.239708	0.917241586748302	0.987	0.954 - 1.021
cg00463367	GATA3	rs2388486	0.783238	0.783238	0.912311	0.980261592421671	1.02	0.885 - 1.176
cg00463485	RPTOR	rs4969443	0.585763	0.585763	0.778017	0.946683121123452	0.965	0.847 - 1.098
cg00463732	ITGAE	rs3809805	0.788548	0.788548	0.249546	0.980787088750033	1.028	0.84 - 1.259
cg00463859	TCEA3	rs2297841	0.258652	0.258652	0.566312	0.875751870362597	0.937	0.836 - 1.049
cg00463982	TMEM204	rs8048206	0.428833	0.830313	0.656206	0.916530330731106	1.029	0.959 - 1.105
cg00464046	C7orf49	rs59667275	0.306169	0.615126	0.474534	0.895519044383562	0.961	0.891 - 1.037
cg00464520	VAX1	rs7088180	0.37149	0.37149	0.116732	0.906253727429772	0.941	0.824 - 1.075
cg00464946	ZNF697	rs372814	0.401909	0.637425	0.388686	0.911911018169472	1.043	0.945 - 1.15
cg00465247	DLEU2	rs9316484	0.638975	0.26928	0.599125	0.956210650841385	1.011	0.967 - 1.056
cg00465277	IRF8	rs17740768	0.446272	0.446272	0.843152	0.918645953774767	1.07	0.899 - 1.273
cg00465359	RNF38	rs6476556	0.732535	0.732535	0.192195	0.971461625824005	1.022	0.902 - 1.157
cg00466249	SLC38A10	rs36007241	0.0382608	0.0394996	0.302759	0.719166673147218	0.933	0.874 - 0.996
cg00466402	AK095633	rs11240484	0.654099	0.654099	0.417806	0.958687127582641	1.033	0.896 - 1.191
cg00466492	CTXN1	rs35810163	0.375326	0.375326	0.484534	0.906981021805502	0.953	0.858 - 1.06
cg00466839	DOK7	rs2858026	0.700068	0.700068	0.363137	0.96711097193288	0.966	0.809 - 1.153
cg00466898	CCDC3	rs2782285	0.578955	0.578955	0.49537	0.946044620398765	0.954	0.808 - 1.127
cg00467278	SBNO2	rs75919268	0.870482	0.878964	0.68036	0.990607986075304	1.003	0.971 - 1.036
cg00467296	OR51A7	rs2570574	0.811603	0.811603	0.975488	0.983910995297773	1.023	0.849 - 1.233
cg00467326	TIMM13	rs62122267	0.418766	0.418766	0.876436	0.913290529590196	0.951	0.842 - 1.074
cg00467420	ADARB2	rs10903553	0.260442	0.260442	0.240992	0.876271072866544	1.104	0.929 - 1.311
cg00467529	IL10RA	rs78640117	0.144853	0.144853	0.243538	0.829788685777153	0.871	0.724 - 1.049
cg00468125	STK32C	rs2379235	0.152322	0.712004	0.0573029	0.832403933261006	1.028	0.99 - 1.069
cg00468820	CDH7	rs12960411	0.857051	0.442876	0.0147838	0.989613388087682	1.006	0.942 - 1.074
cg00469015	RPLP1	rs12438927	0.654996	0.654996	0.291884	0.958799929872202	0.98	0.895 - 1.072
cg00469380	RADIL	rs3816852	0.879809	0.877535	0.597039	0.990769969776673	1.006	0.927 - 1.093
cg00470505	FAM69B	rs75458957	0.628595	0.628595	0.654213	0.954427596066595	0.956	0.798 - 1.146
cg00470641	PFKP	rs11251681	0.118418	0.294363	0.867506	0.809449394524867	1.068	0.983 - 1.159
cg00471012	LOC283143	rs12291717	0.494926	0.494926	0.212987	0.930383027239323	1.031	0.944 - 1.126
cg00471141	LPL	rs148314176	0.243474	0.243474	0.304715	0.870221933348613	0.683	0.359 - 1.297
cg00471190	IL32	rs12448657	0.273627	0.219276	0.347045	0.884257226819579	1.05	0.962 - 1.147
cg00471368	PLCG2	rs4591139	0.00941081	0.103682	0.210401	0.575525683462842	0.899	0.829 - 0.974
cg00472277	TSPAN32	rs756924	0.278087	0.811675	0.901853	0.886723029360237	0.973	0.925 - 1.023
cg00472281	SLC6A19	rs12515126	0.269755	0.470775	0.688717	0.882041757420976	0.954	0.876 - 1.038
cg00472373	ARPC4	rs13084184	0.578754	0.756507	0.820007	0.946044620398765	0.987	0.941 - 1.034
cg00472520	FLJ90757	rs4969238	0.734477	0.55509	0.158612	0.971661665460712	0.978	0.861 - 1.112
cg00472710	IGSF10	rs4490330	0.974457	0.965464	0.883822	0.998670313522033	1.001	0.959 - 1.044
cg00473134	DFNA5	rs2521768	0.126809	0.126809	0.934322	0.813811934106028	1.11	0.971 - 1.27
cg00473167	CCDC50	rs9868286	0.625464	0.625464	0.0208218	0.953658954012507	0.981	0.908 - 1.06
cg00473294	RNF32	rs7803221	0.401446	0.401446	0.997022	0.911911018169472	0.956	0.86 - 1.062
cg00473462	AK023178	rs2672776	0.875038	0.875038	0.93037	0.990769969776673	0.989	0.858 - 1.139
cg00473633	41161	rs660980	0.276461	0.42124	0.0267275	0.886099916985254	1.047	0.964 - 1.137
cg00473639	MIR3167	rs111961631	0.230876	0.230876	0.854715	0.863892823674318	0.851	0.654 - 1.108
cg00474031	KCNQ3	rs3824245	0.700958	0.700958	0.240364	0.96718756304444	1.022	0.913 - 1.144
[truncated: 91,554 more rows]

## Sheet: Table S4
Tables S4. Finngen R10 O15 Preeclampsia Cohort pQTLs-GWAS SMR Analysis Results
SYMBOL	topSNP	p_SMR	p_SMR_multi	p_HEIDI	nsnp_HEIDI	fdr_SMR	OR_SMR	95% CI_SMR
ISG15	rs4615788	0.120966	0.175185	0.759652	20	0.809600836551724	1.065	0.983 - 1.153
AGRN	rs3121560	0.233077	0.30511	0.236186	20	0.880425633206107	0.937	0.843 - 1.042
B3GALT6	rs60252802	0.0132989	0.0470542	0.180117	20	0.536942	1.361	1.066 - 1.737
MXRA8	rs307348	0.142765	0.142765	0.0507776	20	0.84353045304878	1.163	0.95 - 1.425
VWA1	rs115503338	0.0531387	0.210438	0.615023	20	0.754218356486486	1.114	0.999 - 1.242
NADK	rs4648629	0.258621	0.472145	0.33906	20	0.885634331564246	0.91	0.772 - 1.072
KCNAB2	rs806109	0.956485	0.558712	0.148386	20	0.983651464376321	1.006	0.815 - 1.242
PARK7	rs226251	0.67696	0.641946	0.884665	20	0.939791591260745	1.057	0.814 - 1.373
CA6	rs11121277	0.451066	0.741738	0.774882	20	0.918748012363636	1.029	0.956 - 1.107
H6PD	rs6685399	0.436751	0.491395	0.499141	20	0.918748012363636	0.975	0.913 - 1.04
CLSTN1	rs114116433	0.232845	0.724905	0.297164	20	0.880425633206107	0.888	0.731 - 1.079
LZIC	rs1220423	0.432659	0.432659	0.981946	8	0.918748012363636	1.136	0.827 - 1.56
RBP7	rs1220424	0.659835	0.98819	0.802809	20	0.939791591260745	1.039	0.876 - 1.231
NPPA	rs55741089	0.000647281	0.000647281	0.0701445	12	0.257377	0.454	0.288 - 0.715
NPPB	rs198379	0.0193373	0.0193373	0.0521857	20	0.611724073548387	0.593	0.383 - 0.919
KIAA2013	rs926270	0.138344	0.138344	0.0659066	20	0.827502074074074	1.222	0.937 - 1.592
TNFRSF1B	rs5746011	0.242814	0.15041	0.189866	20	0.884157698876404	1.202	0.883 - 1.638
CELA2A	rs188524036	0.515357	0.710214	0.704867	14	0.918748012363636	1.232	0.657 - 2.314
EPHA2	rs1497406	0.998663	0.654327	0.109165	20	0.999563	1	0.756 - 1.323
MFAP2	rs4920605	0.27096	0.887069	0.951897	20	0.885634331564246	1.05	0.962 - 1.147
AKR7A3	rs12094043	0.136665	0.659674	0.643026	20	0.822538960248447	1.105	0.969 - 1.26
AKR7A2	rs12122880	0.237768	0.785136	0.0804611	20	0.880425633206107	0.918	0.796 - 1.058
NBL1	rs2854108	0.509255	0.509255	0.785709	9	0.918748012363636	1.172	0.731 - 1.881
PLA2G2A	rs7550198	0.324355	0.106638	0.05648	20	0.885634331564246	0.962	0.892 - 1.039
HSPG2	rs12742444	0.667488	0.893104	0.214293	20	0.939791591260745	1.032	0.893 - 1.192
C1QC	rs75380810	0.34996	0.63097	0.906911	20	0.894028595844156	1.033	0.965 - 1.106
EPHB2	rs2043970	0.0980871	0.56263	0.794453	20	0.791039786528926	0.933	0.859 - 1.013
IFNLR1	rs139958347	0.440841	0.723652	0.218511	9	0.918748012363636	0.93	0.774 - 1.118
LDLRAP1	rs75446219	0.976678	0.710047	0.763778	13	0.992068896753927	1.004	0.784 - 1.284
MAN1C1	rs2072748	0.231727	0.343085	0.373026	20	0.880425633206107	1.084	0.95 - 1.238
SH3BGRL3	rs4659424	0.855557	0.881118	0.888833	20	0.973071571885714	0.992	0.905 - 1.087
RPS6KA1	rs11589734	0.183232	0.183232	0.393603	20	0.869178558173077	1.13	0.944 - 1.354
FCN3	rs3118947	0.689382	0.0564162	0.125958	20	0.945896557438017	1.016	0.94 - 1.097
FGR	rs3737803	0.118167	0.254381	0.652327	20	0.809600836551724	1.12	0.972 - 1.29
EPB41	rs76682787	0.00454025	0.00454025	0.743699	14	0.349092	0.607	0.43 - 0.857
PTPRU	rs10737387	0.264161	0.557433	0.0960198	19	0.885634331564246	0.864	0.669 - 1.116
KPNA6	rs140904849	0.400374	0.417541	0.885456	20	0.918748012363636	0.924	0.768 - 1.111
AK2	rs143341770	0.231856	0.231856	NA	NA	0.880425633206107	0.787	0.532 - 1.165
RSPO1	rs36043533	0.115729	0.468724	0.066218	20	0.809600836551724	1.226	0.951 - 1.581
EPHA10	rs12074120	0.786298	0.162156	0.0501649	20	0.962322025531915	1.039	0.787 - 1.373
INPP5B	rs61776665	0.852362	0.126265	0.298981	20	0.973071571885714	0.985	0.841 - 1.154
PPIE	rs514868	0.723422	0.330239	0.193778	20	0.947833584852547	1.015	0.935 - 1.101
PPT1	rs4660388	0.724238	0.802072	0.903689	20	0.947833584852547	0.964	0.788 - 1.18
GUCA2B	rs1047047	0.0022756	0.0135403	0.103946	20	0.333623654571429	0.638	0.478 - 0.852
PPCS	rs11210644	0.428767	0.455128	0.406436	20	0.918748012363636	1.089	0.882 - 1.344
PPIH	rs55751014	0.609038	0.609038	0.736082	14	0.929127021226415	0.87	0.511 - 1.481
TIE1	rs3120044	0.421475	0.466805	0.733227	20	0.918748012363636	0.946	0.826 - 1.083
MPL	rs12731981	0.783564	0.783564	0.39717	20	0.962322025531915	1.053	0.73 - 1.518
B4GALT2	rs3762423	0.121043	0.0515382	0.227825	20	0.809600836551724	1.119	0.971 - 1.291
UROD	rs8681	0.202218	0.017447	0.0107534	20	0.877940167088608	1.052	0.973 - 1.137
PRDX1	rs2356552	0.9789	0.766008	0.377919	12	0.99221099623431	0.997	0.805 - 1.235
AKR1A1	rs72692619	0.78449	0.0154375	0.0881438	20	0.962322025531915	0.993	0.941 - 1.047
TXNDC12	rs78788484	0.377237	0.377237	0.979532	20	0.909101854094293	0.883	0.671 - 1.163
GPX7	rs1542779	0.655743	0.331209	0.0293722	20	0.938573972525849	0.983	0.912 - 1.06
LRP8	rs2297663	0.825265	0.415352	0.703154	20	0.973071571885714	1.019	0.861 - 1.207
FAM151A	rs11206398	0.633374	0.918772	0.428548	20	0.93273451231003	0.965	0.833 - 1.118
PCSK9	rs11591147	0.573159	0.329459	0.270629	11	0.919991641368078	1.029	0.931 - 1.137
C8A	rs12067507	0.214685	0.423034	0.518458	10	0.877940167088608	1.099	0.947 - 1.276
C8B	rs12067507	0.214685	0.423034	0.518458	10	0.877940167088608	1.099	0.947 - 1.276
ANGPTL3	rs583609	0.805599	0.488642	0.446185	20	0.969720911925466	0.983	0.86 - 1.124
PGM1	rs2269247	0.19321	0.19321	0.74985	20	0.877940167088608	0.892	0.752 - 1.059
ROR1	rs61765448	0.713213	0.708841	0.241966	20	0.947833584852547	0.971	0.832 - 1.134
LEPR	rs3828037	0.632433	0.930802	0.873602	20	0.93273451231003	0.983	0.917 - 1.054
INSL5	rs11809759	0.566297	0.566297	0.534859	20	0.919991641368078	0.91	0.66 - 1.256
NEGR1	rs2126077	0.792618	0.99302	0.752292	20	0.962322025531915	1.024	0.857 - 1.223
CRYZ	rs7416964	0.924484	0.494154	0.712234	20	0.978419094545455	0.996	0.926 - 1.072
ACADM	rs2275378	0.0319875	0.590114	0.19112	20	0.735294551860465	0.914	0.842 - 0.992
DNAJB4	rs6699769	0.155578	0.172076	0.155601	20	0.843867995530726	1.142	0.951 - 1.372
BCL10	rs9887811	0.182444	0.380161	0.66697	20	0.869178558173077	0.772	0.527 - 1.129
CCBL2	rs1409152	0.253401	0.777356	0.180809	20	0.885634331564246	0.955	0.882 - 1.034
GBP1	rs12089335	0.708519	0.904544	0.527976	20	0.945896557438017	1.054	0.8 - 1.389
GBP2	rs2104638	0.22402	0.363405	0.0107295	20	0.880425633206107	1.148	0.919 - 1.433
TGFBR3	rs59178722	0.279449	0.353819	0.218877	20	0.885634331564246	1.177	0.876 - 1.58
GCLM	rs12563495	0.118745	0.108448	0.260696	20	0.809600836551724	1.302	0.935 - 1.814
AMY2B	rs75199337	0.762827	0.894955	0.668121	20	0.962322025531915	1.015	0.919 - 1.122
AMY2A	rs78245241	0.225066	0.767132	0.476255	20	0.880425633206107	0.953	0.882 - 1.03
AMY1A	rs78811372	0.793325	0.99989	0.941496	20	0.962322025531915	0.99	0.92 - 1.066
AMY1B	rs78811372	0.793325	0.99989	0.941496	20	0.962322025531915	0.99	0.92 - 1.066
AMY1C	rs78811372	0.793325	0.99989	0.941496	20	0.962322025531915	0.99	0.92 - 1.066
NTNG1	rs79789671	0.102125	0.0863663	0.490144	20	0.802577	1.052	0.99 - 1.118
GSTM4	rs618191	0.500897	0.572708	0.180823	20	0.918748012363636	1.024	0.956 - 1.096
GSTM1	rs115929572	0.858099	0.419122	0.708062	20	0.973071571885714	1.008	0.927 - 1.096
GSTM3	rs15864	0.488973	0.214656	0.933204	20	0.918748012363636	0.976	0.911 - 1.046
RHOC	rs75939512	0.810874	0.810874	0.266358	20	0.971244151297899	1.029	0.813 - 1.303
OLFML3	rs7522987	0.247248	0.613847	0.353685	20	0.885634331564246	1.147	0.909 - 1.449
CD58	rs35768283	0.902244	0.990904	0.923616	7	0.978419094545455	0.996	0.932 - 1.064
IGSF3	rs580936	0.577826	0.577826	0.812077	20	0.919991641368078	1.12	0.751 - 1.67
PTGFRN	rs10754331	0.785634	0.852634	0.85227	20	0.962322025531915	1.009	0.948 - 1.073
MAN1A2	rs2622361	0.779569	0.29808	0.00144707	20	0.962322025531915	0.984	0.877 - 1.103
REG4	rs79795228	0.469488	0.626089	0.910233	12	0.918748012363636	1.091	0.862 - 1.381
ACP6	rs77650336	0.405601	0.745026	0.848005	20	0.918748012363636	0.968	0.897 - 1.045
BOLA1	rs78681982	0.894963	0.97166	0.981035	20	0.978419094545455	0.996	0.934 - 1.062
SV2A	rs16836630	0.691801	0.815663	0.989095	20	0.945896557438017	1.039	0.859 - 1.258
SF3B4	rs72692816	0.652927	0.652927	0.988278	19	0.937766187111111	1.086	0.757 - 1.559
ECM1	rs2147324	0.759094	0.733313	0.878117	20	0.961519573333333	0.989	0.923 - 1.06
MCL1	rs190596489	0.153175	0.10419	0.796021	20	0.843867995530726	1.099	0.965 - 1.251
ENSA	rs111428433	0.429461	0.429461	0.993212	20	0.918748012363636	1.12	0.845 - 1.485
CTSS	rs41271951	0.906844	0.817627	0.480609	20	0.978419094545455	1.006	0.912 - 1.109
C1orf56	rs76262208	0.533675	0.533675	0.947144	12	0.919991641368078	0.75	0.303 - 1.855
PSMB4	rs4603	0.518008	0.449409	0.592364	20	0.918748012363636	1.031	0.94 - 1.13
S100A11	rs3001979	0.674339	0.674339	0.699608	13	0.939791591260745	0.917	0.612 - 1.374
CRNN	rs10494275	0.606416	0.851958	0.587687	20	0.92903648056872	1.041	0.893 - 1.215
PGLYRP3	rs1865234	0.081031	0.176056	0.335598	9	0.754218356486486	1.36	0.963 - 1.92
S100A12	rs3014874	0.492237	0.911657	0.769465	8	0.918748012363636	0.952	0.827 - 1.096
S100A7	rs3014860	0.0488436	0.280952	0.956872	20	0.754218356486486	1.089	1 - 1.185
S100A6	rs3790411	0.294492	0.294492	0.754759	20	0.885634331564246	1.253	0.822 - 1.912
S100A2	rs6671398	0.639256	0.639256	0.698157	20	0.933064729147982	0.943	0.737 - 1.206
S100A16	rs35760493	0.546047	0.149777	0.273737	20	0.919991641368078	1.059	0.879 - 1.275
S100A14	rs9330298	0.287291	0.287291	0.355766	20	0.885634331564246	0.85	0.63 - 1.147
CREB3L4	rs11264736	0.326497	0.0821453	0.464526	20	0.885634331564246	1.055	0.948 - 1.174
IL6R	rs77994623	0.480795	0.00402982	0.215775	20	0.918748012363636	0.972	0.898 - 1.052
PMVK	rs56720968	0.0623301	0.146453	0.38135	15	0.754218356486486	0.701	0.483 - 1.018
SHC1	rs12566888	0.46486	0.46486	0.097147	10	0.918748012363636	0.8	0.441 - 1.454
THBS3	rs72706163	0.977736	0.977736	0.262556	20	0.992068896753927	0.994	0.631 - 1.564
PKLR	rs111507092	0.497765	0.497765	0.574998	20	0.918748012363636	1.116	0.812 - 1.534
SYT11	rs145976521	0.875917	0.181898	0.555755	20	0.973071571885714	1.015	0.838 - 1.23
SEMA4A	rs7695	0.257655	0.426684	0.570087	20	0.885634331564246	1.118	0.922 - 1.357
APOA1BP	rs6427322	0.819121	0.867941	0.901781	17	0.973071571885714	1.022	0.85 - 1.229
BCAN	rs2365715	0.292098	0.770552	0.576116	16	0.885634331564246	0.91	0.764 - 1.084
CRABP2	rs3806412	0.0621227	0.357537	0.0324011	20	0.754218356486486	1.114	0.995 - 1.248
HDGF	rs12145743	0.842489	0.842489	0.97	20	0.973071571885714	1.033	0.752 - 1.417
PEAR1	rs4661012	0.646808	0.0647101	0.226934	20	0.935457848059701	0.972	0.86 - 1.098
FCRL4	rs2210911	0.408479	0.495306	0.399323	20	0.918748012363636	0.97	0.902 - 1.043
FCRL3	rs2317232	0.194832	0.414202	0.65659	20	0.877940167088608	0.951	0.882 - 1.026
FCRL1	rs6427403	0.127909	0.0670622	0.194845	20	0.819653	0.928	0.842 - 1.022
CD5L	rs2765501	0.515643	0.548414	0.341349	20	0.918748012363636	1.03	0.942 - 1.125
APCS	rs368839903	0.540789	0.596967	0.537199	14	0.919991641368078	0.957	0.832 - 1.101
CRP	rs2211320	0.604733	0.843141	0.786152	20	0.92903648056872	1.052	0.867 - 1.277
FCRL6	rs6672434	0.706377	0.930301	0.609822	20	0.945896557438017	0.96	0.775 - 1.188
TAGLN2	rs2789422	0.596558	0.596558	0.624717	20	0.925703	0.938	0.742 - 1.187
IGSF8	rs2295621	0.667318	0.594565	0.52404	20	0.939791591260745	1.044	0.856 - 1.274
SLAMF6	rs11265413	0.398289	0.745688	0.921011	17	0.918748012363636	0.951	0.846 - 1.069
CD48	rs1980606	0.473567	0.562733	0.19786	20	0.918748012363636	0.936	0.782 - 1.121
SLAMF7	rs549103	0.236043	0.77647	0.348119	20	0.880425633206107	1.049	0.969 - 1.135
LY9	rs12128261	0.368827	0.629861	0.878272	20	0.906015	1.042	0.952 - 1.14
CD244	rs113896482	0.480419	0.480419	0.68833	14	0.918748012363636	0.816	0.465 - 1.434
ITLN1	rs7532133	0.864573	0.981934	0.610559	20	0.973071571885714	0.98	0.775 - 1.238
TSTD1	rs11580071	0.519992	0.668527	0.883705	20	0.918748012363636	0.975	0.903 - 1.053
ADAMTS4	rs33941127	0.209105	0.209105	0.763652	8	0.877940167088608	1.315	0.858 - 2.016
FCGR2A	rs61801832	0.184782	0.764142	0.161309	20	0.869178558173077	1.049	0.977 - 1.127
FCGR3A	rs4233371	0.566224	0.306371	0.22646	20	0.919991641368078	0.98	0.914 - 1.05
FCGR3B	rs10800573	0.926304	0.201151	0.303701	20	0.978419094545455	1.004	0.929 - 1.084
FCGR2B	rs35181127	0.423173	0.931393	0.310097	20	0.918748012363636	1.029	0.96 - 1.102
FCRLB	rs12045955	0.237245	0.158235	0.0902073	20	0.880425633206107	0.946	0.863 - 1.037
HSD17B7	rs12731169	0.427514	0.703568	0.898366	20	0.918748012363636	1.112	0.855 - 1.448
CREG1	rs4657668	0.468509	0.0179517	0.0171431	20	0.918748012363636	0.949	0.824 - 1.093
XCL2	rs10753774	0.0313279	0.0313279	0.0628552	12	0.735294551860465	1.468	1.035 - 2.082
DPT	rs1018454	0.0778163	0.476695	0.625575	20	0.754218356486486	0.928	0.854 - 1.008
F5	rs9332701	0.856162	0.0969213	0.0844933	12	0.973071571885714	0.988	0.872 - 1.12
SELP	rs6136	0.159729	0.271927	0.80073	20	0.848299788648649	0.886	0.748 - 1.049
SELL	rs10800468	0.459287	0.149823	0.983093	20	0.918748012363636	1.03	0.952 - 1.115
SELE	rs2205850	0.765567	0.946332	0.853892	20	0.962322025531915	0.959	0.725 - 1.266
GORAB	rs12747299	0.977633	0.926818	0.569621	20	0.992068896753927	0.995	0.683 - 1.448
MYOC	rs7547721	0.432926	0.672564	0.13379	20	0.918748012363636	1.033	0.952 - 1.122
DARS2	rs58825445	0.451008	0.666308	0.232861	20	0.918748012363636	1.077	0.888 - 1.306
CACYBP	rs61828152	0.226634	0.433407	0.334381	20	0.880425633206107	0.903	0.765 - 1.066
TNR	rs2235256	0.147265	0.0969129	0.0773122	20	0.843867995530726	1.12	0.961 - 1.306
ANGPTL1	rs4548397	0.041809	0.201688	0.695225	20	0.754218356486486	0.918	0.845 - 0.997
FAM20B	rs45499094	0.150242	0.470878	0.288931	20	0.843867995530726	1.201	0.936 - 1.542
ACBD6	rs75468761	0.316933	0.316933	0.74356	11	0.885634331564246	1.274	0.793 - 2.045
GLUL	rs3001272	0.957579	0.534926	0.703198	20	0.983651464376321	0.992	0.743 - 1.324
NPL	rs74844585	0.0763565	0.639504	0.178728	20	0.754218356486486	1.143	0.986 - 1.325
LAMC1	rs10911183	0.896138	0.34603	0.929151	20	0.978419094545455	0.98	0.727 - 1.322
LAMC2	rs6678888	0.608075	0.403757	0.512222	20	0.929127021226415	1.018	0.95 - 1.092
RGS18	rs1175169	0.878677	0.878677	0.282643	20	0.973071571885714	0.979	0.75 - 1.28
GLRX2	rs148212596	0.050478	0.106859	0.0102002	13	0.754218356486486	0.854	0.729 - 1
CFH	rs1048663	0.410623	0.514168	0.467693	20	0.918748012363636	0.956	0.858 - 1.065
CFHR1	rs4350226	0.699533	0.287163	0.621893	20	0.945896557438017	0.985	0.914 - 1.062
CFHR4	rs61819092	0.515363	0.575414	0.0539843	20	0.918748012363636	0.98	0.923 - 1.041
CFHR2	rs61818956	0.625788	0.360914	0.174803	20	0.932156581554878	1.019	0.944 - 1.101
CFHR5	rs79801780	0.36436	0.142457	0.972031	20	0.905244977862596	0.946	0.839 - 1.067
F13B	rs2298882	0.284333	0.385231	0.347371	20	0.885634331564246	1.047	0.963 - 1.138
NEK7	rs142662761	0.0254016	0.0118333	0.55125	20	0.735294551860465	0.751	0.584 - 0.965
CSRP1	rs12729389	0.319755	0.319755	0.898713	20	0.885634331564246	1.184	0.849 - 1.652
RNPEP	rs11810017	0.114147	0.463003	0.183526	20	0.809600836551724	1.098	0.978 - 1.233
PTPN7	rs76841249	0.315078	0.558989	0.380414	11	0.885634331564246	2.733	0.384 - 19.431
CHI3L1	rs3766548	0.28859	0.425862	0.232023	20	0.885634331564246	1.038	0.969 - 1.112
CHIT1	rs871799	0.468583	0.673441	0.551965	20	0.918748012363636	0.963	0.869 - 1.067
FMOD	rs4971252	0.913925	0.7689	0.80424	20	0.978419094545455	1.014	0.787 - 1.306
REN	rs141995914	0.00428563	0.00132554	0.0461744	18	0.349092	1.206	1.061 - 1.372
NFASC	rs6667532	0.145073	0.442466	0.325037	20	0.843867995530726	1.065	0.979 - 1.159
CNTN2	rs4951159	0.449354	0.173505	0.20486	20	0.918748012363636	0.972	0.904 - 1.045
MAPKAPK2	rs11119385	0.0477163	0.189035	0.160694	20	0.754218356486486	1.122	1.001 - 1.257
FAIM3	rs1856747	0.461002	0.747419	0.44697	19	0.918748012363636	1.096	0.858 - 1.401
PIGR	rs908702	0.374204	0.666149	0.380513	20	0.909101854094293	0.914	0.748 - 1.115
C4BPA	rs17020993	0.208448	0.379682	0.173279	13	0.877940167088608	0.935	0.842 - 1.038
CD55	rs6684804	0.998953	0.373522	0.0197734	20	0.999563	1	0.934 - 1.071
CR2	rs17044525	0.993506	0.14178	0.500201	20	0.999563	1.001	0.786 - 1.275
CR1	rs679515	0.00630541	0.0641555	0.140015	20	0.349092	1.104	1.028 - 1.185
CD46	rs2796276	0.930276	0.266863	0.781638	20	0.978419094545455	0.996	0.916 - 1.083
LYPLAL1	rs12093892	0.928767	0.443419	0.391736	20	0.978419094545455	1.007	0.87 - 1.165
BPNT1	rs3767654	0.801419	0.801419	0.975138	20	0.968523836783042	0.955	0.669 - 1.364
LEFTY2	rs1223245	0.960304	0.758872	0.44196	20	0.983651464376321	0.996	0.844 - 1.176
GUK1	rs10495278	0.116246	0.368213	0.0608684	20	0.809600836551724	1.084	0.98 - 1.198
AGT	rs11122580	0.213992	0.490709	0.730669	20	0.877940167088608	1.091	0.951 - 1.252
C1orf198	rs61826310	0.939225	0.982599	0.278016	20	0.978419094545455	1.009	0.805 - 1.265
EGLN1	rs1339891	0.939107	0.828236	0.867775	20	0.978419094545455	0.984	0.655 - 1.479
GGPS1	rs116088703	0.9278	0.381889	0.153507	20	0.978419094545455	1.01	0.808 - 1.264
TBCE	rs9793740	0.0452248	0.229122	0.300141	20	0.754218356486486	1.255	1.005 - 1.568
NID1	rs76183323	0.865217	0.807988	0.99321	6	0.973071571885714	1.01	0.896 - 1.139
ERO1LB	rs2463186	0.538209	0.538209	0.965224	20	0.919991641368078	0.899	0.64 - 1.262
LGALS8	rs78430179	0.17551	0.324922	0.523724	8	0.867054348484848	0.771	0.53 - 1.123
FH	rs12071124	0.354427	0.811138	0.231012	20	0.894028595844156	0.896	0.711 - 1.13
ACP1	rs10519439	0.168698	0.971321	0.620998	20	0.856346469948187	0.953	0.89 - 1.021
PXDN	rs34008669	0.375335	0.454939	0.457532	20	0.909101854094293	1.116	0.875 - 1.424
ADI1	rs11675696	0.940053	0.940053	0.983713	20	0.978419094545455	0.993	0.818 - 1.204
COLEC11	rs13004318	0.929611	0.527564	0.350207	20	0.978419094545455	0.996	0.912 - 1.088
HPCAL1	rs6745569	0.560667	0.482847	0.883084	15	0.919991641368078	0.963	0.847 - 1.094
MATN3	rs2028207	0.875051	0.587924	0.699618	20	0.973071571885714	1.006	0.935 - 1.082
GDF7	rs11678116	0.188116	0.188116	0.320773	3	0.872175109090909	0.743	0.477 - 1.157
APOB	rs541041	0.539221	0.539221	0.905352	20	0.919991641368078	0.904	0.656 - 1.247
FKBP1B	rs72783611	0.341312	0.445911	0.0382935	20	0.894028595844156	0.94	0.826 - 1.068
TP53I3	rs10191964	0.202009	0.614881	0.884902	20	0.877940167088608	1.045	0.977 - 1.119
DNAJC27	rs6733301	0.5791	0.8559	0.396907	20	0.919991641368078	0.903	0.63 - 1.294
GCKR	rs1260326	0.450312	0.695855	0.521583	20	0.918748012363636	0.959	0.861 - 1.069
GPN1	rs4666005	0.176765	0.176765	0.804299	20	0.867054348484848	1.323	0.882 - 1.984
DPY30	rs115631838	0.808748	0.5947	0.920926	20	0.969897284405941	0.948	0.617 - 1.457
VIT	rs1468810	0.512025	0.388603	0.103308	20	0.918748012363636	0.961	0.854 - 1.082
QPCT	rs12467820	0.144719	0.500651	0.0712318	20	0.843867995530726	0.88	0.741 - 1.045
PKDCC	rs34372645	0.530429	0.742416	0.794722	10	0.919991641368078	1.087	0.838 - 1.409
ERLEC1	rs719127	0.784971	0.784971	0.104687	20	0.962322025531915	0.943	0.616 - 1.442
ACYP2	rs7559380	0.166046	0.0232366	0.965851	20	0.855842963297872	1.068	0.973 - 1.173
EFEMP1	rs3791679	0.157176	0.456653	0.0492849	20	0.846128646666667	1.115	0.959 - 1.297
B3GNT2	rs55724869	0.718573	0.377452	0.615222	20	0.947833584852547	1.03	0.877 - 1.21
EHBP1	rs73934251	0.512506	0.512506	0.0338381	18	0.918748012363636	0.882	0.605 - 1.285
MDH1	rs13032357	0.283827	0.283827	0.987353	20	0.885634331564246	1.334	0.788 - 2.257
UGP2	rs72891006	0.728137	0.728137	0.922645	20	0.947833584852547	1.073	0.722 - 1.593
LGALSL	rs76392037	0.593832	0.329172	0.277212	19	0.925703	1.133	0.716 - 1.794
RAB1A	rs7563881	0.514821	0.514821	0.359968	20	0.918748012363636	1.105	0.819 - 1.49
CNRIP1	rs7578047	0.300422	0.59582	0.744273	20	0.885634331564246	1.038	0.967 - 1.115
PLEK	rs1867312	0.70747	0.70747	0.375583	20	0.945896557438017	1.052	0.806 - 1.374
ARHGAP25	rs13413887	0.0925736	0.126709	0.286428	20	0.773309196982759	0.887	0.772 - 1.02
GKN2	rs62133344	0.996895	0.311185	0.329824	20	0.999563	1	0.923 - 1.084
NFU1	rs74637005	0.857787	0.721089	0.350609	20	0.973071571885714	1.015	0.865 - 1.19
ANXA4	rs2228203	0.247733	0.764416	0.539773	20	0.885634331564246	1.059	0.961 - 1.167
PCYOX1	rs75283365	0.487685	0.733108	0.742491	16	0.918748012363636	1.035	0.94 - 1.14
NAGK	rs1861853	0.319933	0.44342	0.168885	20	0.885634331564246	0.9	0.731 - 1.108
MCEE	rs6740268	0.70869	0.561184	0.212241	20	0.945896557438017	1.048	0.818 - 1.344
STAMBP	rs17009404	0.942649	0.942649	0.778056	3	0.978419094545455	0.985	0.649 - 1.495
BOLA3	rs828889	0.0588735	0.0147343	0.166952	20	0.754218356486486	1.189	0.994 - 1.423
MOB1A	rs13025827	0.61595	0.61595	0.551569	8	0.932156581554878	0.887	0.556 - 1.416
MTHFD2	rs12469365	0.807722	0.77153	0.195313	20	0.969867417100372	1.033	0.794 - 1.344
LOXL3	rs17010021	0.864249	0.711867	0.0591766	20	0.973071571885714	1.035	0.701 - 1.527
HK2	rs687506	0.294448	0.185578	0.260899	12	0.885634331564246	1.196	0.856 - 1.673
LRRTM4	rs10189992	0.334375	0.334375	0.490129	20	0.89298955785124	1.176	0.846 - 1.633
REG3G	rs2861742	0.416703	0.204743	0.374208	20	0.918748012363636	1.031	0.957 - 1.111
REG1B	rs11126696	0.27322	0.5249	0.956092	20	0.885634331564246	0.932	0.822 - 1.057
REG1A	rs76841471	0.641918	0.591327	0.813805	20	0.933064729147982	0.951	0.768 - 1.177
REG3A	rs4459759	0.29094	0.406924	0.219477	20	0.885634331564246	1.12	0.907 - 1.384
LRRTM1	rs62150758	0.226143	0.226143	0.156047	16	0.880425633206107	0.734	0.445 - 1.211
CAPG	rs62623452	0.301119	0.213279	0.39701	11	0.885634331564246	1.044	0.963 - 1.131
SFTPB	rs12151742	0.450881	0.11137	0.187457	20	0.918748012363636	0.93	0.769 - 1.124
GNLY	rs12714149	0.83958	0.129378	0.00655429	20	0.973071571885714	0.992	0.917 - 1.073
CHMP3	rs4832296	0.0326292	0.0965248	0.151921	20	0.735294551860465	0.705	0.512 - 0.972
CD8A	rs3020726	0.649583	0.142962	0.108078	20	0.936674909821429	0.965	0.828 - 1.125
FABP1	rs2241883	0.555817	0.729468	0.440786	20	0.919991641368078	0.95	0.8 - 1.127
RPIA	rs2176053	0.0851005	0.392843	0.059523	11	0.754218356486486	1.132	0.983 - 1.305
LMAN2L	rs2271893	0.746981	0.424097	0.20039	20	0.955164381782438	0.959	0.744 - 1.236
IL1R2	rs2310170	0.0732212	0.0492339	0.592404	20	0.754218356486486	1.072	0.993 - 1.157
IL1R1	rs1030022	0.559258	0.684162	0.698006	20	0.919991641368078	0.918	0.69 - 1.223
IL1RL2	rs3917265	0.130482	0.455982	0.979177	20	0.819653	1.106	0.971 - 1.26
IL1RL1	rs4851005	0.535536	0.366523	0.84005	20	0.919991641368078	0.976	0.905 - 1.053
IL18R1	rs759381	0.737392	0.532996	0.153464	20	0.955164381782438	0.986	0.91 - 1.069
IL18RAP	rs1035126	0.865155	0.865155	0.2359	20	0.973071571885714	0.979	0.762 - 1.257
UXS1	rs1025869	0.465698	0.91941	0.783142	20	0.918748012363636	0.932	0.772 - 1.126
SULT1C2	rs7586308	0.327168	0.327168	0.670767	20	0.885634331564246	1.186	0.843 - 1.669
EDAR	rs75147553	0.97114	0.787877	0.303391	20	0.991516360567823	0.998	0.902 - 1.104
TTL	rs142185492	0.834676	0.834676	0.131563	20	0.973071571885714	0.934	0.494 - 1.767
IL1RN	rs55709272	0.554063	0.843978	0.944553	20	0.919991641368078	0.951	0.805 - 1.124
DBI	rs6733335	0.907626	0.51677	0.137568	20	0.978419094545455	0.993	0.875 - 1.126
RALB	rs6722943	0.897105	0.146504	0.384196	20	0.978419094545455	1.01	0.87 - 1.173
INHBB	rs17050272	0.351261	0.118079	0.00680213	20	0.894028595844156	0.949	0.85 - 1.06
BIN1	rs4663095	0.837246	0.542949	0.537619	20	0.973071571885714	1.018	0.859 - 1.206
PROC	rs1799810	0.424186	0.437669	0.190468	20	0.918748012363636	0.914	0.734 - 1.139
HS6ST1	rs13010149	0.071063	0.197287	0.673093	20	0.754218356486486	0.875	0.757 - 1.012
LCT	rs961360	0.308484	0.45289	0.748262	20	0.885634331564246	1.034	0.97 - 1.102
DARS	rs2304371	0.669649	0.885844	0.0663875	20	0.939791591260745	0.941	0.712 - 1.244
KYNU	rs141479913	0.54854	0.605869	0.200914	20	0.919991641368078	0.975	0.897 - 1.059
TNFAIP6	rs2278089	0.952194	0.797083	0.583894	20	0.982615017571885	0.997	0.895 - 1.109
LY75	rs1469348	0.989335	0.544921	0.980488	20	0.996534306237006	1	0.931 - 1.073
PLA2R1	rs12692572	0.661723	0.426189	0.591193	20	0.939791591260745	0.984	0.917 - 1.057
FAP	rs16846387	0.385922	0.85031	0.175656	10	0.918748012363636	0.948	0.84 - 1.07
GCA	rs17783344	0.926284	0.851231	0.863353	20	0.978419094545455	1.004	0.92 - 1.096
GALNT3	rs12692777	0.300473	0.300473	0.119846	20	0.885634331564246	1.241	0.825 - 1.866
PDK1	rs2606073	0.922513	0.172105	0.675486	20	0.978419094545455	0.996	0.927 - 1.071
OLA1	rs115330285	0.826952	0.826952	0.606817	20	0.973071571885714	1.036	0.754 - 1.425
FKBP7	rs6704545	0.309014	0.216399	0.0123902	20	0.885634331564246	1.047	0.959 - 1.142
DNAJC10	rs72898732	0.161956	0.161956	0.411204	10	0.848299788648649	1.418	0.869 - 2.312
FRZB	rs288326	0.0429702	0.408556	0.142998	20	0.754218356486486	0.887	0.791 - 0.996
TFPI	rs116011690	0.729095	0.729095	0.928259	6	0.947833584852547	1.11	0.614 - 2.006
HIBCH	rs291466	0.186142	0.560892	0.839778	20	0.869178558173077	1.1	0.955 - 1.266
NRP2	rs12465268	0.883589	0.260293	0.200942	20	0.974154881569966	1.014	0.843 - 1.219
ADAM23	rs1207146	0.334525	0.0856034	0.516039	20	0.89298955785124	0.956	0.874 - 1.047
CRYGD	rs11690925	0.480575	0.952563	0.922112	20	0.918748012363636	1.044	0.926 - 1.177
IDH1	rs34599179	0.579818	0.677099	0.983499	20	0.919991641368078	1.045	0.894 - 1.222
RPE	rs2286963	0.826266	0.826266	0.956339	20	0.973071571885714	0.967	0.718 - 1.304
LANCL1	rs3856349	0.206059	0.396366	0.726209	20	0.877940167088608	1.194	0.907 - 1.572
FN1	rs1250247	0.407347	0.302094	0.939229	19	0.918748012363636	1.178	0.799 - 1.738
PECR	rs7600044	0.177169	0.025313	0.198045	20	0.867054348484848	0.925	0.825 - 1.036
IHH	rs7561119	0.154651	0.154651	0.0234872	20	0.843867995530726	0.794	0.579 - 1.091
NHEJ1	rs6713887	0.316688	0.165303	0.243599	20	0.885634331564246	1.105	0.909 - 1.343
EPHA4	rs10932916	0.643539	0.875935	0.268513	20	0.933064729147982	1.062	0.824 - 1.368
SERPINE2	rs11676684	0.132235	0.0206303	0.187679	20	0.819653	0.943	0.874 - 1.018
AGFG1	rs11679534	0.780576	0.955053	0.585609	20	0.962322025531915	0.972	0.795 - 1.188
ALPP	rs11886043	0.342118	0.125986	0.331843	20	0.894028595844156	1.046	0.953 - 1.148
EIF4E2	rs2293338	0.83068	0.83068	0.0478069	12	0.973071571885714	1.044	0.701 - 1.556
UGT1A6	rs6742078	0.940094	0.305215	0.567482	20	0.978419094545455	0.995	0.862 - 1.147
UGT1A1	rs887829	0.941469	0.273105	0.177215	20	0.978419094545455	0.996	0.883 - 1.123
COL6A3	rs2646260	0.557386	0.557386	0.501777	12	0.919991641368078	1.089	0.819 - 1.449
UBE2F	rs6723077	0.92773	0.712774	0.0424217	20	0.978419094545455	0.986	0.723 - 1.343
GPC1	rs1126920	0.190058	0.952414	0.351333	20	0.876981	1.06	0.972 - 1.156
DUSP28	rs148245427	0.289702	0.530131	0.509044	20	0.885634331564246	1.072	0.943 - 1.219
DTYMK	rs148221699	0.89768	0.712889	0.52338	20	0.978419094545455	0.975	0.663 - 1.434
CHL1	rs13077895	0.311716	0.758158	0.915107	20	0.885634331564246	1.059	0.948 - 1.182
CNTN4	rs163352	0.269472	0.832229	0.72988	20	0.885634331564246	0.941	0.845 - 1.048
IL5RA	rs77400868	0.32649	0.0890869	0.232685	20	0.885634331564246	1.066	0.938 - 1.213
CRELD1	rs17535749	0.0668604	0.888412	0.710434	20	0.754218356486486	1.074	0.995 - 1.158
TIMP4	rs184262	0.870008	0.268188	0.533246	20	0.973071571885714	0.992	0.897 - 1.096
BTD	rs34174031	0.920994	0.651698	0.818315	20	0.978419094545455	0.993	0.87 - 1.134
OXSM	rs41285081	0.50142	0.50142	0.851585	3	0.918748012363636	0.871	0.583 - 1.302
PDCD6IP	rs1141054	0.578588	0.827588	0.756889	20	0.919991641368078	1.081	0.821 - 1.423
ACAA1	rs114563337	0.0815064	0.101009	0.937818	20	0.754218356486486	0.89	0.781 - 1.015
POMGNT2	rs4683355	0.453285	0.236092	0.0165227	20	0.918748012363636	1.03	0.953 - 1.114
CLEC3B	rs10514712	0.669633	0.1474	0.0402821	20	0.939791591260745	1.034	0.888 - 1.203
CDCP1	rs28364749	0.887465	0.822107	0.511594	20	0.976110326220204	0.989	0.846 - 1.156
LTF	rs61740470	0.939467	0.54025	0.983332	7	0.978419094545455	1.009	0.802 - 1.269
TDGF1	rs3213480	0.510955	0.463541	0.38213	20	0.918748012363636	0.974	0.901 - 1.053
CAMP	rs2305637	0.348714	0.348714	0.278115	9	0.894028595844156	0.872	0.654 - 1.162
MST1	rs6446297	0.601716	0.183078	0.707215	20	0.927421118918919	1.018	0.952 - 1.089
HYAL1	rs116482870	0.0325932	0.0340553	0.986488	20	0.735294551860465	1.31	1.023 - 1.678
MANF	rs1552074	0.625155	0.694807	0.710929	20	0.932156581554878	0.919	0.654 - 1.291
ACY1	rs150416778	0.507778	0.507778	0.971261	10	0.918748012363636	0.893	0.639 - 1.248
SEMA3G	rs2016575	0.547794	0.488671	0.0920577	20	0.919991641368078	1.046	0.903 - 1.211
NISCH	rs2159607	0.653243	0.340969	0.0702777	20	0.937766187111111	0.91	0.603 - 1.373
PBRM1	rs2071507	0.0973717	0.0973717	0.531211	20	0.791039786528926	0.677	0.427 - 1.074
ITIH1	rs1010554	0.730834	0.069894	0.0620792	20	0.948030035742972	1.013	0.943 - 1.087
ITIH3	rs10510760	0.228973	0.0975373	0.103029	20	0.880425633206107	0.955	0.887 - 1.029
ITIH4	rs77347777	0.469915	0.462564	0.15347	20	0.918748012363636	1.071	0.889 - 1.29
CACNA2D3	rs9878608	0.129617	0.191099	0.15699	20	0.819653	1.149	0.96 - 1.375
IL17RD	rs7427326	0.670561	0.388709	0.0872931	20	0.939791591260745	0.983	0.91 - 1.062
ARF4	rs1354034	0.110493	0.405309	0.367928	20	0.809600836551724	0.779	0.573 - 1.059
FAM3D	rs17551388	0.925494	0.992164	0.609225	20	0.978419094545455	0.994	0.876 - 1.128
FHIT	rs13070475	0.472178	0.445286	0.769768	20	0.918748012363636	1.103	0.844 - 1.442
LRIG1	rs782726	0.186573	0.131456	0.129387	20	0.869178558173077	0.954	0.89 - 1.023
PROK2	rs73092551	0.751124	0.82568	0.242827	20	0.955164381782438	1.008	0.961 - 1.057
ROBO2	rs2272163	0.596967	0.803767	0.824276	20	0.925703	1.089	0.794 - 1.493
ROBO1	rs13083361	0.193129	0.193129	0.300149	20	0.877940167088608	1.211	0.908 - 1.617
CHMP2B	rs9822911	0.64218	0.786868	0.394204	20	0.933064729147982	1.023	0.929 - 1.127
PROS1	rs9290378	0.0571506	0.268327	0.152548	20	0.754218356486486	1.308	0.992 - 1.724
CPOX	rs72928816	0.514362	0.604549	0.677523	20	0.918748012363636	0.917	0.708 - 1.189
ST3GAL6	rs1404100	0.353094	0.0705922	0.865546	16	0.894028595844156	0.967	0.902 - 1.037
NIT2	rs13073252	0.55972	0.528283	0.00439984	20	0.919991641368078	1.08	0.833 - 1.401
PCNP	rs10936715	0.353138	0.440375	0.0990396	20	0.894028595844156	1.108	0.892 - 1.378
ALCAM	rs6437581	0.878382	0.850545	0.58493	20	0.973071571885714	1.026	0.74 - 1.421
ABHD10	rs698360	0.0813658	0.0813658	0.7714	20	0.754218356486486	1.414	0.958 - 2.088
CD200	rs6774405	0.105262	0.00829581	0.0410948	20	0.809514904761905	0.827	0.657 - 1.041
CCDC80	rs6772337	0.882022	0.407401	0.689384	20	0.974154881569966	1.021	0.774 - 1.348
CD200R1	rs9847365	0.0523985	0.0068883	0.0751097	20	0.754218356486486	0.867	0.75 - 1.001
BOC	rs34284771	0.255206	0.255206	0.436022	20	0.885634331564246	1.113	0.926 - 1.337
GRAMD1C	rs1872823	0.178447	0.292733	0.361111	20	0.868919342713568	1.087	0.962 - 1.228
LSAMP	rs7627104	0.214728	0.214728	0.0714672	20	0.877940167088608	1.153	0.921 - 1.445
POGLUT1	rs115630304	0.316265	0.93768	0.302325	20	0.885634331564246	0.952	0.866 - 1.048
FSTL1	rs1147707	0.00640558	0.101723	0.405473	20	0.349092	0.861	0.774 - 0.959
HGD	rs2042482	0.671282	0.980163	0.366034	20	0.939791591260745	0.961	0.8 - 1.155
FAM162A	rs7615930	0.414596	0.685663	0.890241	20	0.918748012363636	0.898	0.692 - 1.164
PDIA5	rs28592713	0.154568	0.488828	0.668645	15	0.843867995530726	0.949	0.884 - 1.02
SEC22A	rs7614713	0.232907	0.232907	0.0685628	20	0.880425633206107	0.779	0.516 - 1.175
PLXNA1	rs9832409	0.285187	0.446381	0.0430512	20	0.885634331564246	0.909	0.763 - 1.083
RPN1	rs9816260	0.727285	0.727285	0.989912	19	0.947833584852547	1.071	0.727 - 1.578
PLXND1	rs2255703	0.883227	0.207326	0.654775	20	0.974154881569966	0.989	0.851 - 1.149
ACPP	rs61792836	0.647801	0.647801	0.901757	10	0.935497583159463	1.073	0.794 - 1.45
TF	rs4854760	0.258856	0.287623	0.662819	20	0.885634331564246	1.172	0.89 - 1.542
RAB6B	rs10212397	0.478827	0.210754	0.165009	20	0.918748012363636	1.033	0.944 - 1.13
EPHB1	rs10935143	0.655062	0.423752	0.446231	20	0.938573972525849	0.973	0.861 - 1.098
FAIM	rs13043	0.0128787	0.552897	NA	NA	0.536942	0.908	0.841 - 0.98
RBP1	rs2071387	0.755088	0.755088	0.492162	20	0.957697071596859	0.956	0.721 - 1.268
CLSTN2	rs13098662	0.83831	0.593873	0.413871	20	0.973071571885714	0.984	0.844 - 1.147
ACPL2	rs7636976	0.026972	0.026972	0.886078	20	0.735294551860465	1.792	1.069 - 3.005
PCOLCE2	rs11716897	0.801606	0.629927	0.379564	20	0.968523836783042	1.011	0.928 - 1.102
PLOD2	rs9289716	0.194868	0.228662	0.305285	20	0.877940167088608	0.914	0.798 - 1.047
CPB1	rs1059502	0.282108	0.932163	0.71168	20	0.885634331564246	1.081	0.938 - 1.247
RARRES1	rs61794821	0.237189	0.584668	0.0542554	20	0.880425633206107	1.046	0.971 - 1.126
SLITRK3	rs62282371	0.0695479	0.00922454	0.00949391	20	0.754218356486486	0.911	0.824 - 1.007
BCHE	rs9832712	0.0481396	0.31848	0.0102825	20	0.754218356486486	1.085	1.001 - 1.177
NLGN1	rs497383	0.621091	0.769644	0.12385	18	0.932156581554878	1.061	0.839 - 1.343
PIK3CA	rs4637331	0.282315	0.0372298	0.139515	20	0.885634331564246	1.094	0.929 - 1.289
CHRD	rs9870912	0.0654596	0.0654596	0.195269	3	0.754218356486486	1.556	0.972 - 2.49
DNAJB11	rs56324474	0.211864	0.0693798	0.221456	19	0.877940167088608	0.843	0.644 - 1.103
AHSG	rs2070634	0.744648	0.0292248	0.0759434	20	0.955164381782438	1.012	0.942 - 1.087
FETUB	rs5030103	0.782902	0.642961	0.951907	11	0.962322025531915	1.021	0.883 - 1.18
HRG	rs1858668	0.789994	0.209694	0.22976	20	0.962322025531915	1.009	0.943 - 1.081
KNG1	rs5030062	0.487517	0.262732	0.556963	20	0.918748012363636	0.975	0.907 - 1.048
ADIPOQ	rs115527175	0.517307	0.446306	0.664113	15	0.918748012363636	0.949	0.81 - 1.112
MASP1	rs62292760	0.405291	0.220881	0.684963	20	0.918748012363636	1.122	0.855 - 1.472
RTP4	rs1878861	0.00473286	0.109166	0.778896	20	0.349092	1.111	1.033 - 1.195
SST	rs186268843	0.636162	0.636162	0.407916	20	0.933064729147982	1.103	0.735 - 1.656
IL1RAP	rs34413624	0.948058	0.656405	0.713342	20	0.980925414818763	1.002	0.949 - 1.058
CPN2	rs13077145	0.236456	0.953985	0.835862	20	0.880425633206107	0.956	0.886 - 1.03
LRRC15	rs61456367	0.259927	0.570988	0.901223	20	0.885634331564246	0.959	0.891 - 1.032
GP5	rs1466733	0.315295	0.315295	0.537172	20	0.885634331564246	1.152	0.874 - 1.52
XXYLT1	rs9823964	0.920401	0.915586	0.300522	20	0.978419094545455	1.01	0.836 - 1.219
ACAP2	rs62285629	0.122591	0.122591	0.746768	20	0.813631469178082	0.692	0.434 - 1.104
IDUA	rs3796621	0.0659197	0.0012811	0.470128	20	0.754218356486486	1.069	0.996 - 1.147
FGFRL1	rs3796624	0.0158457	0.0158457	0.719704	20	0.548375095714286	1.805	1.117 - 2.917
SPON2	rs6826705	0.00684493	0.00668257	0.00671125	20	0.349092	1.173	1.045 - 1.316
FGFR3	rs798763	0.0282449	0.01273	0.350128	20	0.735294551860465	0.684	0.487 - 0.96
SH3BP2	rs12505364	0.132832	0.665358	0.998498	20	0.819653	0.946	0.881 - 1.017
HGFAC	rs2858019	0.897664	0.833787	0.724171	20	0.978419094545455	1.005	0.931 - 1.085
LRPAP1	rs1800493	0.520369	0.766893	0.281653	6	0.918748012363636	0.957	0.836 - 1.095
CYTL1	rs28495769	0.751386	0.683438	0.713221	20	0.955164381782438	0.97	0.802 - 1.172
MAN2B2	rs7668629	0.375493	0.867717	0.734508	20	0.909101854094293	0.968	0.902 - 1.04
GRPEL1	rs56659624	0.354385	0.66355	0.764738	20	0.894028595844156	1.091	0.908 - 1.31
PSAPL1	rs4484302	0.21441	0.344755	0.58251	20	0.877940167088608	1.051	0.972 - 1.136
CPZ	rs13107395	0.57663	0.658288	0.809572	20	0.919991641368078	0.925	0.703 - 1.216
BST1	rs6449142	0.0140857	0.348303	0.192615	20	0.545963	0.915	0.852 - 0.982
FGFBP1	rs28412795	0.723601	0.835726	0.968698	20	0.947833584852547	0.915	0.559 - 1.497
QDPR	rs28458311	0.323226	0.432632	0.11933	20	0.885634331564246	1.041	0.961 - 1.128
LAP3	rs7678654	0.473174	0.275217	0.89844	20	0.918748012363636	0.865	0.583 - 1.284
SLIT2	rs62298859	0.16919	0.161197	0.760795	20	0.856346469948187	1.285	0.899 - 1.836
SOD3	rs191111481	0.408967	0.420235	NA	NA	0.918748012363636	1.257	0.731 - 2.162
SEPSECS	rs4697549	0.359764	0.169809	0.281727	20	0.896171803341902	1.103	0.894 - 1.36
PGM2	rs2911906	0.835145	0.835145	0.917237	20	0.973071571885714	1.025	0.815 - 1.289
KLB	rs17510142	0.300922	0.645094	0.488371	20	0.885634331564246	0.963	0.898 - 1.034
UGDH	rs7669821	0.0340573	0.714356	0.890175	20	0.750035510454545	0.924	0.859 - 0.994
TEC	rs6845258	0.297644	0.611073	0.362171	20	0.885634331564246	0.888	0.71 - 1.111
PDGFRA	rs73252950	0.317897	0.317897	0.809909	20	0.885634331564246	0.873	0.669 - 1.14
KDR	rs34231037	0.457307	0.125812	0.850284	13	0.918748012363636	1.031	0.952 - 1.116
PAICS	rs138933625	0.203091	0.203091	0.24664	4	0.877940167088608	0.664	0.354 - 1.247
SPINK2	rs28656303	0.0195701	0.0838248	0.71763	12	0.611724073548387	1.268	1.039 - 1.548
IGFBP7	rs6827768	0.857828	0.349607	0.625615	20	0.973071571885714	1.008	0.922 - 1.103
EPHA5	rs4860687	0.716846	0.803769	0.850623	20	0.947833584852547	0.948	0.71 - 1.266
HTN3	rs116569188	0.700232	0.700232	0.361308	13	0.945896557438017	1.075	0.743 - 1.556
GC	rs7697091	0.302928	0.739778	0.809347	20	0.885634331564246	1.126	0.898 - 1.413
AFM	rs72856618	0.385082	0.415345	0.164713	19	0.918748012363636	1.059	0.93 - 1.206
CXCL6	rs6815457	0.588287	0.533877	0.999435	20	0.924887099513776	0.98	0.911 - 1.054
PF4V1	rs13148728	0.783794	0.710881	0.39461	20	0.962322025531915	0.99	0.921 - 1.064
CXCL1	rs941757	0.582777	0.381562	0.598569	20	0.919991641368078	0.979	0.908 - 1.056
PF4	rs11574452	0.0968575	0.0968575	0.149675	20	0.791039786528926	0.737	0.515 - 1.057
CXCL5	rs352045	0.549428	0.532504	0.516753	20	0.919991641368078	1.024	0.947 - 1.108
CXCL3	rs1893319	0.843207	0.843207	0.23481	13	0.973071571885714	1.04	0.708 - 1.526
CXCL2	rs1893319	0.843207	0.843207	0.23481	13	0.973071571885714	1.04	0.708 - 1.526
BTC	rs28690341	0.92467	0.681732	0.220288	19	0.978419094545455	0.996	0.915 - 1.084
NAAA	rs6816425	0.555095	0.851229	0.999855	20	0.919991641368078	0.977	0.906 - 1.054
CXCL10	rs151000561	0.526153	0.526153	0.778355	3	0.919991641368078	0.898	0.645 - 1.251
CXCL11	rs6827617	0.480005	0.97699	0.976528	20	0.918748012363636	0.974	0.905 - 1.048
ART3	rs4859610	0.727353	0.713196	0.972403	20	0.947833584852547	1.025	0.891 - 1.181
SEPT11	rs7683005	0.592704	0.592704	0.1977	20	0.925703	1.089	0.798 - 1.485
ANTXR2	rs9996178	0.52064	0.636415	0.787944	20	0.918748012363636	0.942	0.785 - 1.131
HPSE	rs61751211	0.688702	0.813862	0.961579	6	0.945896557438017	0.977	0.871 - 1.096
NUDT9	rs4324526	0.29176	0.272559	0.216409	20	0.885634331564246	0.841	0.609 - 1.161
SPARCL1	rs4693841	0.582516	0.218677	0.503881	20	0.919991641368078	0.98	0.913 - 1.053
IBSP	rs2616262	0.0848245	0.0848245	0.412332	20	0.754218356486486	1.267	0.968 - 1.657
SPP1	rs2853749	0.404045	0.703936	0.265614	20	0.918748012363636	1.157	0.822 - 1.629
SNCA	rs3775479	0.448039	0.736317	0.798628	20	0.918748012363636	0.896	0.676 - 1.189
HPGDS	rs6532479	0.868723	0.540547	0.995027	20	0.973071571885714	0.993	0.916 - 1.077
UNC5C	rs13134684	0.0366498	0.122294	0.0831879	20	0.752931	0.847	0.726 - 0.99
RAP1GDS1	rs4699632	0.611611	0.611611	0.500139	20	0.930273413793103	0.933	0.712 - 1.221
ADH5	rs62325239	0.341299	0.397601	0.379649	20	0.894028595844156	0.928	0.797 - 1.082
ADH4	rs1800759	0.386425	0.386425	0.0406827	20	0.918748012363636	1.152	0.836 - 1.586
ADH6	rs62325239	0.341927	0.109119	0.320469	20	0.894028595844156	0.9	0.724 - 1.119
ADH1A	rs28364331	0.937128	0.689363	0.34489	20	0.978419094545455	1.016	0.683 - 1.511
ADH1B	rs1229984	0.243469	0.243469	0.573431	9	0.884157698876404	1.803	0.67 - 4.857
ADH1C	rs1229984	0.246709	0.246709	0.996216	7	0.885634331564246	2.036	0.611 - 6.778
ADH7	rs113685321	0.455547	0.14727	0.075057	20	0.918748012363636	1.041	0.937 - 1.156
DAPP1	rs2162386	0.69556	0.69556	0.123969	20	0.945896557438017	0.933	0.66 - 1.32
DNAJB14	rs55797991	0.628291	0.628291	0.288364	20	0.932156581554878	1.094	0.76 - 1.576
PPP3CA	rs1125271	0.916858	0.281851	0.393177	20	0.978419094545455	0.995	0.898 - 1.101
NFKB1	rs62328536	0.593477	0.593477	0.285439	20	0.925703	0.938	0.74 - 1.188
MANBA	rs223492	0.218819	0.555967	0.424039	20	0.880425633206107	0.957	0.892 - 1.026
BDH2	rs78336913	0.0780036	0.431513	0.00363688	20	0.754218356486486	1.152	0.984 - 1.348
PPA2	rs62317329	0.843017	0.843017	0.361989	11	0.973071571885714	0.957	0.619 - 1.48
NPNT	rs34712979	0.209905	0.209905	0.65687	14	0.877940167088608	1.154	0.922 - 1.444
HADH	rs62311424	0.465166	0.507364	0.644702	20	0.918748012363636	1.138	0.805 - 1.608
CFI	rs7439493	0.860374	0.990841	0.925943	20	0.973071571885714	0.989	0.872 - 1.121
EGF	rs3822288	0.348986	0.348986	0.654268	20	0.894028595844156	1.199	0.82 - 1.753
ENPEP	rs33966350	0.128674	0.723348	0.333833	16	0.819653	0.922	0.831 - 1.024
CAMK2D	rs6856915	0.788908	0.788908	0.868905	17	0.962322025531915	0.949	0.648 - 1.39
FABP2	rs6847481	0.692997	0.853964	0.579323	18	0.945896557438017	1.014	0.948 - 1.084
PDE5A	rs59867181	0.741367	0.760228	0.820944	18	0.955164381782438	0.977	0.852 - 1.121
ANXA5	rs9998908	0.575868	0.755177	0.92299	20	0.919991641368078	1.057	0.87 - 1.285
FGF2	rs427081	0.743851	0.259475	0.516884	20	0.955164381782438	1.012	0.94 - 1.09
HHIP	rs11727676	0.973098	0.99933	0.727125	20	0.991516360567823	0.996	0.783 - 1.267
SMAD1	rs13145825	0.264597	0.264597	0.0786447	20	0.885634331564246	1.301	0.819 - 2.067
ARFIP1	rs4619875	0.0740853	0.408217	0.725074	20	0.754218356486486	0.914	0.829 - 1.009
FGA	rs2227426	0.854973	0.335196	0.27948	20	0.973071571885714	0.978	0.769 - 1.243
FGG	rs2227426	0.854973	0.512496	0.325613	20	0.973071571885714	0.978	0.77 - 1.242
CTSO	rs2334114	0.00683321	0.00683321	0.865052	20	0.349092	0.651	0.477 - 0.888
PDGFC	rs72494011	0.223615	0.223615	0.861595	20	0.880425633206107	0.826	0.608 - 1.124
PPID	rs17843929	0.867931	0.876771	0.416162	20	0.973071571885714	1.007	0.93 - 1.089
SPOCK3	rs62353586	0.921887	0.98686	0.863793	16	0.978419094545455	1.005	0.904 - 1.118
VEGFC	rs112793547	0.818507	0.818507	0.986541	8	0.973071571885714	0.985	0.864 - 1.123
DCTD	rs17275238	0.748297	0.268834	0.861439	20	0.955164381782438	0.953	0.709 - 1.28
ENPP6	rs78293932	0.0665501	0.128496	0.48087	20	0.754218356486486	1.329	0.981 - 1.802
CASP3	rs72689262	0.0508974	0.723706	0.942012	20	0.754218356486486	1.164	0.999 - 1.355
TLR3	rs6811796	0.241321	0.813277	0.231169	20	0.884157698876404	1.043	0.972 - 1.119
KLKB1	rs1473597	0.556527	0.82459	0.648349	20	0.919991641368078	0.978	0.907 - 1.054
F11	rs2289252	0.0862545	0.327077	0.378429	20	0.754218356486486	0.938	0.873 - 1.009
PDCD6	rs34398974	0.432605	0.615818	0.572866	20	0.918748012363636	1.138	0.824 - 1.57
SEMA5A	rs1651284	0.478558	0.703191	0.11934	20	0.918748012363636	1.026	0.956 - 1.101
CMBL	rs11738492	0.101384	0.307573	0.394218	20	0.802577	1.189	0.967 - 1.461
TARS	rs4867511	0.722942	0.722942	0.98172	20	0.947833584852547	0.935	0.643 - 1.359
C1QTNF3	rs840390	0.311385	0.136092	0.187221	20	0.885634331564246	0.921	0.785 - 1.08
IL7R	rs6451229	0.926046	0.369328	0.866769	20	0.978419094545455	0.99	0.807 - 1.216
EGFLAM	rs2589775	0.181985	0.273527	0.116785	20	0.869178558173077	0.772	0.527 - 1.129
LIFR	rs3729741	0.612502	0.410527	0.66618	18	0.930273413793103	0.92	0.667 - 1.27
OSMR	rs9292729	0.0705603	0.496172	0.498219	20	0.754218356486486	1.127	0.99 - 1.282
C9	rs696766	0.204727	0.711239	0.388867	20	0.877940167088608	0.844	0.65 - 1.097
C7	rs74480769	0.31236	0.062411	0.114442	20	0.885634331564246	1.026	0.976 - 1.078
C6	rs181908440	0.302142	0.0940886	0.00977798	17	0.885634331564246	1.089	0.927 - 1.279
GHR	rs6873545	0.356468	0.730989	0.147605	20	0.89472452248062	1.073	0.923 - 1.248
PELO	rs1499280	0.241254	0.241254	0.392411	7	0.884157698876404	0.781	0.517 - 1.18
ITGA2	rs7035	0.569914	0.569914	0.418701	20	0.919991641368078	1.079	0.829 - 1.405
ESM1	rs4242051	0.541246	0.804784	0.546715	20	0.919991641368078	1.086	0.833 - 1.417
GZMK	rs6891823	0.690514	0.936856	0.815575	20	0.945896557438017	1.056	0.809 - 1.377
IL6ST	rs6875155	0.378089	0.55789	0.533544	20	0.909101854094293	1.052	0.94 - 1.177
HEXB	rs17647023	0.455431	0.384842	0.147701	20	0.918748012363636	1.044	0.933 - 1.167
COL4A3BP	rs9791146	0.115425	0.115425	0.580198	20	0.809600836551724	0.752	0.528 - 1.072
CRHBP	rs987951	0.663747	0.594578	0.651405	20	0.939791591260745	0.983	0.91 - 1.062
ARSB	rs337835	0.507483	0.989351	0.502648	20	0.918748012363636	0.951	0.82 - 1.103
THBS4	rs13167730	0.155885	0.0314836	0.459131	20	0.843867995530726	1.088	0.968 - 1.222
CKMT2	rs114173713	0.874262	0.874262	0.999959	19	0.973071571885714	0.985	0.818 - 1.186
XRCC4	rs9293336	0.980629	0.600597	0.255119	20	0.992925085893417	0.997	0.803 - 1.238
HAPLN1	rs975595	0.802762	0.595408	0.61253	16	0.968712316811955	1.027	0.836 - 1.261
CCNH	rs62368956	0.134618	0.134618	0.0217071	20	0.819653	1.197	0.946 - 1.514
CETN3	rs6864721	0.606894	0.606894	0.188728	20	0.92903648056872	1.064	0.84 - 1.347
FAM172A	rs35107028	0.367143	0.367143	0.977385	20	0.905244977862596	1.265	0.759 - 2.11
ARSK	rs17084933	0.883676	0.156771	0.482094	19	0.974154881569966	1.018	0.805 - 1.287
GLRX	rs6556884	0.706999	0.707233	0.978593	20	0.945896557438017	1.029	0.888 - 1.191
PCSK1	rs155971	0.628883	0.588055	0.898532	20	0.932156581554878	0.984	0.92 - 1.051
ERAP1	rs10476692	0.103532	0.185707	0.119094	20	0.802577	0.93	0.853 - 1.015
ERAP2	rs17087136	0.618643	0.0426364	0.217012	17	0.932156581554878	1.023	0.935 - 1.12
RGMB	rs723207	0.674331	0.185915	0.862127	20	0.939791591260745	1.045	0.851 - 1.283
PAM	rs152137	0.841506	0.616629	0.734584	20	0.973071571885714	0.993	0.926 - 1.065
NUDT12	rs291844	0.441595	0.797132	0.31713	13	0.918748012363636	1.029	0.957 - 1.106
EFNA5	rs6879546	0.557453	0.404038	0.074602	20	0.919991641368078	0.902	0.638 - 1.274
FER	rs6880917	0.487841	0.670001	0.417716	20	0.918748012363636	0.888	0.634 - 1.242
SEMA6A	rs17139876	0.19974	0.19974	0.153481	17	0.877940167088608	0.723	0.441 - 1.187
TNFAIP8	rs1032859	0.512087	0.959272	0.361694	20	0.918748012363636	1.053	0.902 - 1.23
PPIC	rs7714088	0.353198	0.422945	0.29567	20	0.894028595844156	1.039	0.958 - 1.127
ISOC1	rs34705093	0.268992	0.820404	0.600617	20	0.885634331564246	1.079	0.943 - 1.234
HINT1	rs72803743	0.284921	0.284921	0.855525	20	0.885634331564246	0.841	0.612 - 1.155
PDLIM4	rs4877	0.365933	0.416349	0.612992	20	0.905244977862596	1.058	0.937 - 1.194
LEAP2	rs55767930	0.944089	0.168128	0.53877	20	0.978419094545455	1.005	0.884 - 1.141
FSTL4	rs3749820	0.434126	0.809273	0.811178	20	0.918748012363636	1.073	0.9 - 1.279
TXNDC15	rs77625575	0.315771	0.476104	0.527884	20	0.885634331564246	1.068	0.939 - 1.215
PCBD2	rs319598	0.217934	0.217934	0.224795	14	0.880425633206107	1.353	0.836 - 2.188
IL9	rs10479113	0.86578	0.900711	0.761671	20	0.973071571885714	1.022	0.792 - 1.32
LECT2	rs31553	0.781323	0.97672	0.743223	20	0.962322025531915	1.01	0.94 - 1.086
TGFBI	rs6886556	0.257198	0.976445	0.568187	20	0.885634331564246	1.043	0.97 - 1.122
MZB1	rs116498185	0.836293	0.0600357	0.536805	20	0.973071571885714	1.027	0.798 - 1.321
SRA1	rs801458	0.161742	0.551107	0.481996	20	0.848299788648649	0.872	0.719 - 1.057
CD14	rs5744454	0.7445	0.876051	0.0190401	20	0.955164381782438	0.973	0.823 - 1.149
GNPDA1	rs9324861	0.504505	0.410127	0.971374	20	0.918748012363636	0.956	0.837 - 1.092
SPINK1	rs3777125	0.563835	0.563835	0.722743	20	0.919991641368078	0.918	0.685 - 1.229
SPINK5	rs4315912	0.303691	0.239161	0.662914	20	0.885634331564246	1.148	0.882 - 1.494
SPINK6	rs1120564	0.170562	0.856819	0.816365	17	0.856346469948187	1.046	0.981 - 1.116
SPINK7	rs79930019	0.619227	0.552168	0.239439	7	0.932156581554878	0.984	0.925 - 1.048
ABLIM3	rs114464628	0.344327	0.446669	0.681516	19	0.894028595844156	0.88	0.674 - 1.148
IL17B	rs6862301	0.717874	0.717874	0.662133	20	0.947833584852547	1.055	0.79 - 1.409
CSF1R	rs572474264	0.488837	0.36032	0.201591	3	0.918748012363636	0.896	0.657 - 1.223
PDGFRB	rs1010101	0.3272	0.489431	0.311848	17	0.885634331564246	1.037	0.964 - 1.115
NDST1	rs11994	0.149235	0.176408	0.53172	20	0.843867995530726	1.141	0.954 - 1.366
GM2A	rs248467	0.110073	0.128222	0.710779	20	0.809600836551724	0.928	0.846 - 1.017
SPARC	rs2881558	0.376821	0.663555	0.987716	18	0.909101854094293	1.218	0.786 - 1.888
ATOX1	rs1433041	0.0392241	0.0392241	0.406966	20	0.754218356486486	1.473	1.019 - 2.13
GALNT10	rs10515706	0.462821	0.462821	0.747749	20	0.918748012363636	1.183	0.755 - 1.855
TIMD4	rs6882076	0.544104	0.733394	0.93849	20	0.919991641368078	1.051	0.894 - 1.236
HAVCR1	rs6878069	0.9728	0.867367	0.913359	20	0.991516360567823	1.002	0.91 - 1.102
THG1L	rs2270812	0.943353	0.263252	0.731212	20	0.978419094545455	0.997	0.907 - 1.095
UBLCP1	rs71593333	0.778674	0.388444	0.988622	4	0.962322025531915	0.97	0.784 - 1.2
IL12B	rs4244437	0.0221142	0.140217	0.239888	20	0.669646	0.912	0.843 - 0.987
B4GALT7	rs138626378	0.837699	0.837699	0.702233	12	0.973071571885714	0.964	0.682 - 1.364
HNRNPAB	rs6897795	0.125823	0.125823	0.576666	14	0.819653	1.245	0.94 - 1.649
MGAT4B	rs113756550	0.452245	0.162451	0.916862	20	0.918748012363636	1.089	0.872 - 1.36
MAPK9	rs2303008	0.0912639	0.0195021	0.580874	20	0.768997557391304	0.879	0.756 - 1.021
SCGB3A1	rs307802	0.27536	0.105037	0.0971554	20	0.885634331564246	1.15	0.895 - 1.477
FLT4	rs1565818	0.701571	0.701571	0.925125	20	0.945896557438017	0.945	0.707 - 1.263
BTNL8	rs113430906	0.568374	0.70079	0.455789	20	0.919991641368078	0.951	0.799 - 1.131
BTNL9	rs138692142	0.0840598	0.0840598	0.675244	5	0.754218356486486	0.386	0.131 - 1.137
GMDS	rs150173185	0.16761	0.155575	0.2146	19	0.856346469948187	0.613	0.306 - 1.228
SERPINB1	rs11242805	0.835951	0.835951	0.0916734	20	0.973071571885714	1.041	0.71 - 1.526
NQO2	rs6920013	0.0863965	0.261318	0.154193	20	0.754218356486486	1.062	0.991 - 1.138
BPHL	rs3799219	0.262862	0.893709	0.746085	20	0.885634331564246	0.962	0.899 - 1.029
ECI2	rs7756630	0.842065	0.740687	0.885561	20	0.973071571885714	0.992	0.919 - 1.072
TXNDC5	rs75933408	0.386844	0.0375229	0.0326494	20	0.918748012363636	0.929	0.787 - 1.097
GMPR	rs4716060	0.32462	0.0084412	0.278105	20	0.885634331564246	1.036	0.965 - 1.112
ACOT13	rs11753290	0.300358	0.541288	0.568468	20	0.885634331564246	0.856	0.637 - 1.149
BTN3A3	rs11759066	0.0527554	0.00409265	0.0352542	20	0.754218356486486	0.935	0.873 - 1.001
UBD	rs2844677	0.26524	0.511009	0.00772327	20	0.885634331564246	0.722	0.407 - 1.281
IER3	rs454212	0.643268	0.388552	0.0130173	20	0.933064729147982	0.924	0.662 - 1.291
MICA	rs3130901	0.150844	3.191769e-05	0.0185848	20	0.843867995530726	1.056	0.98 - 1.137
MICB	rs1059612	0.0274501	9.16954e-06	0.75344	20	0.735294551860465	0.908	0.833 - 0.989
MCCD1	rs28383322	0.317361	0.0950379	0.0114117	20	0.885634331564246	1.234	0.817 - 1.863
LTB	rs2518030	0.00241008	0.00241008	0.503824	20	0.333623654571429	0.488	0.307 - 0.776
NCR3	rs986475	0.110521	0.000846082	0.0722523	20	0.809600836551724	1.136	0.971 - 1.327
AIF1	rs2261033	0.307896	0.000392801	0.0902106	20	0.885634331564246	0.939	0.832 - 1.06
APOM	rs2255741	0.791606	0.000845392	0.385395	20	0.962322025531915	0.967	0.751 - 1.244
CLIC1	rs1265889	0.0023739	0.0119506	0.00436068	20	0.333623654571429	2.121	1.306 - 3.444
VARS	rs453821	0.511407	0.172795	0.174327	20	0.918748012363636	0.895	0.643 - 1.246
HSPA1L	rs653414	0.566696	0.0103575	0.197748	20	0.919991641368078	0.921	0.694 - 1.221
HSPA1A	rs6457452	0.207982	0.0904157	0.811573	20	0.877940167088608	0.851	0.661 - 1.094
C2	rs115204832	0.211708	0.000120018	0.175356	15	0.877940167088608	0.922	0.813 - 1.047
CFB	rs641153	0.571569	0.00140333	0.0444623	20	0.919991641368078	0.974	0.887 - 1.068
TNXB	rs17201560	0.152792	5.908863e-05	0.00473619	20	0.843867995530726	0.945	0.875 - 1.021
ATF6B	rs9267803	0.00660537	0.00299944	0.110395	20	0.349092	0.833	0.731 - 0.951
AGER	rs2070600	0.60201	0.000266515	0.354963	20	0.927421118918919	0.973	0.878 - 1.078
HLA-DQA2	rs9272219	0.862617	0.00137526	0.000854198	20	0.973071571885714	0.993	0.915 - 1.077
COL11A2	rs3129205	0.0878216	0.0102405	0.944914	20	0.759813664285714	1.139	0.981 - 1.323
TAPBP	rs2395379	0.0772657	0.119919	0.333244	20	0.754218356486486	1.067	0.993 - 1.146
MLN	rs9357165	0.331531	0.106368	0.280025	20	0.892372018333333	1.041	0.96 - 1.13
RPS10	rs7774954	0.0302732	0.0601551	0.018519	20	0.735294551860465	2.967	1.109 - 7.934
SPDEF	rs9276010	0.01563	0.0366242	0.0332558	20	0.548375095714286	2.707	1.207 - 6.07
SCUBE3	rs6904920	0.74356	0.942982	0.882312	20	0.955164381782438	0.972	0.821 - 1.151
DEF6	rs45482297	0.673672	0.637279	0.932268	20	0.939791591260745	1.039	0.871 - 1.239
CLPS	rs2766588	0.41965	0.778647	0.137519	20	0.918748012363636	0.967	0.891 - 1.049
MAPK13	rs12210904	0.658888	0.919754	0.588664	20	0.939791591260745	1.05	0.846 - 1.302
PPIL1	rs236351	0.257549	0.50896	0.705356	19	0.885634331564246	0.914	0.783 - 1.068
MDGA1	rs10947691	0.465499	0.372796	0.22009	20	0.918748012363636	0.973	0.906 - 1.046
GLO1	rs35152718	0.0910634	0.229753	0.296681	20	0.768997557391304	0.749	0.536 - 1.047
TREM2	rs143332484	0.00056514	0.00155362	NA	NA	0.257377	1.338	1.134 - 1.579
TREML2	rs9369251	0.850868	0.972462	0.964357	20	0.973071571885714	1.008	0.932 - 1.09
TREM1	rs3789204	0.482744	0.424822	0.846229	20	0.918748012363636	1.038	0.935 - 1.154
CNPY3	rs77807794	0.000796833	0.00331892	0.93768	20	0.257377	0.836	0.753 - 0.928
GNMT	rs6458314	0.115999	0.0708718	0.00393788	20	0.809600836551724	0.935	0.86 - 1.017
PTK7	rs140147428	0.876443	0.100719	0.0289266	20	0.973071571885714	1.021	0.782 - 1.334
DNPH1	rs45448395	0.00506869	0.00506869	0.850112	20	0.349092	0.616	0.439 - 0.864
DLK2	rs67861980	0.635713	0.167973	0.0833003	20	0.933064729147982	0.942	0.737 - 1.205
VEGFA	rs9381268	0.886456	0.227504	0.407069	7	0.976108495909091	0.993	0.905 - 1.09
CLIC5	rs35822882	0.0595759	0.295381	0.190855	3	0.754218356486486	0.848	0.714 - 1.007
ENPP5	rs2179759	0.473972	0.745765	0.172832	17	0.918748012363636	0.973	0.902 - 1.049
PLA2G7	rs9472831	0.255543	0.230195	0.909847	20	0.885634331564246	1.146	0.906 - 1.451
GPR116	rs10577	0.55518	0.962008	0.39764	20	0.919991641368078	0.978	0.909 - 1.052
TNFRSF21	rs6458555	0.0793412	0.209279	0.271209	20	0.754218356486486	1.267	0.973 - 1.651
CRISP2	rs699976	0.784698	0.421264	0.354133	20	0.962322025531915	1.01	0.939 - 1.087
GSTA1	rs6458869	0.0771474	0.590698	0.911189	20	0.754218356486486	1.072	0.992 - 1.158
GFRAL	rs60676898	0.0155568	0.257078	0.0967291	20	0.548375095714286	1.172	1.031 - 1.332
COL9A1	rs3806095	0.693723	0.596442	0.318687	20	0.945896557438017	1.042	0.85 - 1.277
SMAP1	rs1917342	0.306405	0.912516	0.941431	20	0.885634331564246	1.038	0.966 - 1.116
CD109	rs3005498	0.231875	0.0462906	0.544253	20	0.880425633206107	0.958	0.892 - 1.028
MYO6	rs41269323	0.518913	0.168368	0.203193	3	0.918748012363636	1.096	0.83 - 1.446
SH3BGRL2	rs2812679	0.0900367	0.0900367	0.84223	20	0.768997557391304	1.31	0.959 - 1.79
	40132591	0.0166841	20	0.754218356486486	1.056	0.996 - 1.121	NT5E
CNP	rs11079027	0.752106	0.131945	0.0677554	20	0.955164381782438	0.948	0.682 - 1.319
DHX58	rs2074164	0.793176	0.154756	0.649601	20	0.962322025531915	1.011	0.932 - 1.096
STAT3	rs8081037	0.270127	0.387429	0.727838	20	0.885634331564246	0.93	0.818 - 1.058
NAGLU	rs629286	0.0832244	0.0793274	0.484727	20	0.754218356486486	0.955	0.907 - 1.006
VAT1	rs9915489	0.863824	0.863824	0.780695	20	0.973071571885714	1.039	0.673 - 1.603
TMEM106A	rs2236762	0.694557	0.886263	0.676658	20	0.945896557438017	1.056	0.805 - 1.384
ARL4D	rs6503369	0.69684	0.69684	0.215445	20	0.945896557438017	0.924	0.621 - 1.375
SOST	rs6503468	0.320331	0.320331	0.44811	10	0.885634331564246	0.785	0.487 - 1.265
GRN	rs5848	0.160849	0.242676	0.66539	20	0.848299788648649	1.107	0.96 - 1.276
C1QL1	rs1055646	0.387813	0.915606	0.489152	20	0.918748012363636	1.072	0.916 - 1.254
NMT1	rs9899380	0.720086	0.720086	0.891371	20	0.947833584852547	1.085	0.694 - 1.699
HEXIM1	rs9894577	0.210192	0.589368	0.812503	20	0.877940167088608	1.167	0.917 - 1.485
HEXIM2	rs11657325	0.342778	0.743643	0.941634	20	0.894028595844156	1.146	0.864 - 1.52
NSF	rs2532240	0.52022	0.52022	0.0397194	15	0.918748012363636	1.112	0.805 - 1.536
CALCOCO2	rs550510	0.436774	0.732216	0.192129	20	0.918748012363636	0.893	0.672 - 1.187
PDK2	rs111564639	0.286918	0.173015	0.631431	11	0.885634331564246	1.105	0.919 - 1.329
COL1A1	rs113525206	0.50095	0.748509	0.114156	4	0.918748012363636	1.224	0.679 - 2.208
ACSF2	rs55772291	0.729705	0.729705	0.0879323	19	0.947833584852547	0.917	0.56 - 1.502
CHAD	rs184613584	0.455153	0.455153	0.618932	3	0.918748012363636	0.89	0.656 - 1.208
SPATA20	rs111418828	0.11735	0.0519866	0.919934	20	0.809600836551724	1.063	0.985 - 1.147
WFIKKN2	rs4533325	0.32547	0.497959	0.809443	20	0.885634331564246	0.965	0.9 - 1.036
NME1-NME2	rs7207370	0.631058	0.248049	0.246872	20	0.932156581554878	0.967	0.842 - 1.11
NME2	rs7207370	0.631058	0.248049	0.246872	20	0.932156581554878	0.967	0.842 - 1.11
CA10	rs117399000	0.204405	0.36231	0.130048	9	0.877940167088608	0.932	0.836 - 1.039
NOG	rs76164057	0.766093	0.685852	0.895551	7	0.962322025531915	1.014	0.924 - 1.114
LPO	rs8178290	0.277381	0.518035	0.876626	20	0.885634331564246	1.077	0.942 - 1.233
MPO	rs34097845	0.998072	0.324976	0.533012	20	0.999563	1	0.905 - 1.105
MRC2	rs146385050	0.304997	0.129519	0.210991	19	0.885634331564246	0.913	0.767 - 1.086
ACE	rs6504163	0.243622	0.261786	0.443993	17	0.884157698876404	0.96	0.897 - 1.028
MAP3K3	rs2854185	0.0605979	0.0605979	0.152623	13	0.754218356486486	1.589	0.98 - 2.578
ERN1	rs8076809	0.748876	0.748876	0.474564	20	0.955164381782438	1.049	0.784 - 1.401
APOH	rs75003668	0.546918	0.850589	0.748003	20	0.919991641368078	1.037	0.922 - 1.165
PRKCA	rs12601850	0.498366	0.657634	0.984954	20	0.918748012363636	1.125	0.8 - 1.583
FAM20A	rs77594545	0.862958	0.920218	0.108357	20	0.973071571885714	1.018	0.829 - 1.25
CD300A	rs9902865	0.165609	0.0286306	0.122335	20	0.855842963297872	1.049	0.981 - 1.121
CD300C	rs72844326	0.793494	0.494708	0.672043	20	0.962322025531915	1.017	0.897 - 1.153
NT5C	rs74512764	0.0484825	0.690972	0.952999	20	0.754218356486486	0.92	0.846 - 0.999
PRPSAP1	rs388283	0.12591	0.306357	0.825454	20	0.819653	1.254	0.938 - 1.677
SPHK1	rs145998624	0.729362	0.889349	0.656856	13	0.947833584852547	0.906	0.517 - 1.587
MXRA7	rs4789346	0.234031	0.937796	0.862416	20	0.880425633206107	0.949	0.87 - 1.035
TIMP2	rs931227	0.159046	0.159046	0.341209	20	0.848299788648649	1.422	0.871 - 2.321
LGALS3BP	rs111526614	0.357336	0.822567	0.629271	19	0.89472452248062	1.139	0.863 - 1.503
ENGASE	rs4789879	0.630788	0.0692017	0.301642	20	0.932156581554878	1.019	0.943 - 1.101
ENPP7	rs9900295	0.569118	0.385112	0.359081	20	0.919991641368078	1.02	0.952 - 1.093
GAA	rs12941055	0.918739	0.510176	0.710413	20	0.978419094545455	1.004	0.934 - 1.079
NPTX1	rs62068270	0.917971	0.990718	0.924468	20	0.978419094545455	1.006	0.904 - 1.119
ENTHD2	rs61745945	0.111198	0.270395	0.533543	15	0.809600836551724	1.164	0.966 - 1.403
P4HB	rs4073961	0.411661	0.343865	0.974946	20	0.918748012363636	0.93	0.783 - 1.106
NOTUM	rs74002709	0.773459	0.302675	0.3908	20	0.962322025531915	1.028	0.853 - 1.238
DCXR	rs60390379	0.705826	0.903853	0.984229	20	0.945896557438017	1.035	0.866 - 1.237
FASN	rs7225637	0.415617	0.721998	0.125518	20	0.918748012363636	1.061	0.92 - 1.225
CD7	rs3176831	0.763957	0.327011	0.0836897	20	0.962322025531915	0.983	0.882 - 1.097
SECTM1	rs4789763	0.988607	0.870724	0.992967	20	0.996534306237006	0.999	0.902 - 1.107
COLEC12	rs7243583	0.439545	0.712227	0.787709	20	0.918748012363636	1.119	0.841 - 1.489
TWSG1	rs4148965	0.389748	0.822532	0.641243	20	0.918748012363636	1.059	0.929 - 1.207
RAB31	rs12607866	0.856617	0.864398	0.970297	20	0.973071571885714	0.991	0.896 - 1.096
APCDD1	rs1786682	0.0857088	0.160668	0.110981	20	0.754218356486486	0.728	0.508 - 1.046
NAPG	rs489837	0.0368415	0.0368415	0.0596145	20	0.752931	0.694	0.493 - 0.978
CHST9	rs16943290	0.355213	0.660014	0.547428	20	0.894028595844156	1.061	0.935 - 1.204
DSC3	rs35630063	0.673758	0.673758	0.0169316	6	0.939791591260745	1.125	0.651 - 1.945
DSC2	rs4799305	0.795234	0.568576	0.136419	20	0.963227	1.024	0.859 - 1.22
DSG2	rs9962333	0.48856	0.549808	0.9511	20	0.918748012363636	0.938	0.784 - 1.123
B4GALT6	rs113222817	0.934149	0.535422	0.580184	20	0.978419094545455	0.995	0.878 - 1.127
MAPRE2	rs1443641	0.981762	0.817692	0.611942	20	0.993034942484342	1.002	0.855 - 1.174
SIGLEC15	rs79814342	0.804352	0.804352	0.379084	18	0.969423877238806	1.106	0.499 - 2.453
HDHD2	rs80106524	0.940718	0.278243	0.0254498	20	0.978419094545455	0.995	0.88 - 1.126
POLI	rs3218784	0.555582	0.460534	0.18964	20	0.919991641368078	0.953	0.813 - 1.118
VPS4B	rs116847314	0.0644182	0.0644182	0.949137	4	0.754218356486486	0.604	0.354 - 1.031
SERPINB5	rs12454742	0.4324	0.480347	0.352611	20	0.918748012363636	1.074	0.899 - 1.283
SERPINB13	rs77157727	0.853847	0.907559	0.162489	11	0.973071571885714	1.046	0.648 - 1.689
SERPINB8	rs1006754	0.716877	0.393156	0.263278	20	0.947833584852547	0.98	0.877 - 1.094
NETO1	rs12961224	0.65103	0.65103	0.40559	16	0.937367117384844	1.105	0.718 - 1.7
CYB5A	rs1788601	0.642607	0.642607	0.155239	20	0.933064729147982	1.059	0.83 - 1.351
CNDP1	rs17817077	0.110003	0.124031	0.137467	20	0.809600836551724	1.084	0.982 - 1.198
ZADH2	rs9240	0.436477	0.786919	0.859459	20	0.918748012363636	0.935	0.789 - 1.108
GZMM	rs16989724	0.052428	0.16972	0.200944	20	0.754218356486486	1.323	0.997 - 1.755
FSTL3	rs112418024	0.562998	0.121086	0.290293	6	0.919991641368078	0.937	0.75 - 1.169
PRSS57	rs2079744	0.537452	0.923405	0.821059	20	0.919991641368078	1.022	0.954 - 1.095
PALM	rs35186399	0.936777	0.936777	0.636683	6	0.978419094545455	0.987	0.713 - 1.366
PRTN3	rs645679	0.962024	0.717358	0.757189	20	0.984372821752904	1.002	0.935 - 1.073
ELANE	rs10409474	0.832092	0.774513	0.479068	16	0.973071571885714	1.015	0.885 - 1.163
CFD	rs71335276	0.724364	0.820516	0.946067	18	0.947833584852547	1.05	0.801 - 1.376
HMHA1	rs7251797	0.29764	0.75798	0.614625	20	0.885634331564246	1.097	0.921 - 1.307
AES	rs11539938	0.688184	0.754952	0.427349	19	0.945896557438017	0.939	0.692 - 1.275
HMG20B	rs76422466	0.60526	0.855119	NA	NA	0.92903648056872	1.1	0.767 - 1.577
EBI3	rs393581	0.710233	0.660142	0.454733	20	0.946652354195323	1.013	0.948 - 1.082
SEMA6B	rs28731213	0.788063	0.788063	0.972254	12	0.962322025531915	0.955	0.684 - 1.334
C19orf10	rs75029446	0.987985	0.987985	0.532341	9	0.996534306237006	0.997	0.72 - 1.382
PTPRS	rs55763631	0.50915	0.50915	0.844122	3	0.918748012363636	0.91	0.687 - 1.204
FUT3	rs12986368	0.222437	0.497147	0.83104	20	0.880425633206107	1.044	0.974 - 1.118
FUT5	rs8101625	0.836013	0.455616	0.431161	20	0.973071571885714	0.991	0.906 - 1.083
TNFSF14	rs413141	0.169978	0.296475	0.657633	20	0.856346469948187	0.931	0.84 - 1.031
C3	rs11569470	0.625107	0.625107	0.480408	20	0.932156581554878	0.936	0.718 - 1.22
VAV1	rs36097961	0.376474	0.376474	0.974024	20	0.909101854094293	0.86	0.616 - 1.201
RETN	rs3745368	0.0398549	0.650747	0.0490067	4	0.754218356486486	0.779	0.614 - 0.989
FCER2	rs11260014	0.740698	0.866818	0.282297	20	0.955164381782438	0.983	0.888 - 1.088
CLEC4G	rs117034642	0.379503	0.379503	0.969285	20	0.910242382425743	1.195	0.803 - 1.776
CD209	rs4804774	0.121148	0.286919	0.789503	20	0.809600836551724	0.934	0.856 - 1.018
CCL25	rs112479210	0.418625	0.171884	0.225637	20	0.918748012363636	1.037	0.95 - 1.132
ANGPTL4	rs539432790	0.913946	0.570218	0.0575704	7	0.978419094545455	1.015	0.779 - 1.322
MUC16	rs61742668	0.396231	0.195178	0.175662	15	0.918748012363636	1.122	0.86 - 1.465
OLFM2	rs3815747	0.057211	0.0656426	0.188009	20	0.754218356486486	1.072	0.998 - 1.151
ICAM1	rs3093032	0.0295552	0.000410883	0.820143	19	0.735294551860465	0.918	0.85 - 0.992
ICAM4	rs5030377	0.0177894	0.0099728	0.338352	20	0.594411999310345	0.69	0.508 - 0.938
ICAM5	rs2358581	0.2453	0.179839	0.711696	20	0.885634331564246	1.042	0.972 - 1.116
PDE4A	rs145530718	0.93098	0.38705	0.320224	14	0.978419094545455	1.005	0.891 - 1.134
PRKCSH	rs11557488	0.317456	0.317456	0.420422	8	0.885634331564246	1.175	0.857 - 1.611
CNN1	rs73512794	0.537283	0.778765	0.361164	20	0.919991641368078	0.939	0.769 - 1.147
ACP5	rs111931834	0.676254	0.874285	0.733339	20	0.939791591260745	1.035	0.88 - 1.218
GCDH	rs8012	0.8651	0.8651	0.217569	20	0.973071571885714	1.02	0.813 - 1.279
IL27RA	rs11667546	0.507337	0.452764	0.168734	20	0.918748012363636	0.966	0.871 - 1.07
CD97	rs59179632	0.493843	0.783283	0.223321	10	0.918748012363636	0.879	0.607 - 1.273
DNAJB1	rs35258260	0.870521	0.870521	0.654722	12	0.973071571885714	0.96	0.588 - 1.567
EMR2	rs12973667	0.255706	0.283622	0.0626233	19	0.885634331564246	1.056	0.962 - 1.159
PGLYRP2	rs10164310	0.308809	0.116746	0.438016	20	0.885634331564246	0.959	0.885 - 1.039
PGLS	rs73020480	0.134833	0.134833	0.669314	20	0.819653	1.353	0.91 - 2.011
COLGALT1	rs4808666	0.905362	0.600488	0.280815	20	0.978419094545455	0.989	0.826 - 1.185
IL12RB1	rs376008	0.114461	0.114461	0.320085	20	0.809600836551724	0.813	0.628 - 1.051
GDF15	rs75347775	0.028646	0.166813	0.174385	20	0.735294551860465	1.114	1.011 - 1.227
CRLF1	rs4808828	0.0014423	0.00796563	0.379485	20	0.333623654571429	0.775	0.662 - 0.906
COMP	rs12974746	0.969248	0.158103	0.272737	20	0.990719092405063	1.004	0.807 - 1.249
NCAN	rs2228603	0.498038	0.498038	0.465712	20	0.918748012363636	1.082	0.861 - 1.36
HAPLN4	rs55765017	0.478887	0.478887	0.0288192	20	0.918748012363636	0.879	0.616 - 1.255
PDCD5	rs4499344	0.98305	0.645868	0.659206	20	0.993300883107404	1.001	0.912 - 1.098
ANKRD27	rs12151311	0.995219	0.370593	0.887915	20	0.999563	1.001	0.811 - 1.235
DMKN	rs7254211	0.467286	0.467286	0.291016	20	0.918748012363636	0.88	0.623 - 1.242
IGFLR1	rs3848665	0.309616	0.136598	0.118795	20	0.885634331564246	1.054	0.952 - 1.166
KIRREL2	rs1137844	0.597074	0.162899	0.496271	8	0.925703	1.104	0.766 - 1.59
TBCB	rs2231569	0.60983	0.60983	0.410638	11	0.929127021226415	0.911	0.636 - 1.304
PPP1R14A	rs4803999	0.347729	0.42943	0.160627	20	0.894028595844156	0.96	0.881 - 1.045
SPINT2	rs2041220	0.64419	0.120145	0.173629	20	0.933064729147982	0.984	0.919 - 1.053
LGALS4	rs883394	0.0365682	0.193258	0.0993593	20	0.752931	1.453	1.024 - 2.063
ECH1	rs2229259	0.366709	0.329275	0.920173	20	0.905244977862596	1.037	0.959 - 1.122
SARS2	rs10425217	0.106426	0.25979	0.673028	20	0.809600836551724	0.901	0.793 - 1.023
PAK4	rs61402594	0.253171	0.253171	0.369103	16	0.885634331564246	0.762	0.478 - 1.215
GMFG	rs251906	0.680169	0.680169	0.619026	20	0.942895639055794	0.921	0.622 - 1.363
PLD3	rs12151243	0.45374	0.0664376	0.493864	20	0.918748012363636	1.127	0.824 - 1.541
MIA	rs2604866	0.592155	0.699741	0.909532	20	0.925703	1.013	0.965 - 1.063
B3GNT8	rs1046909	0.129077	0.575106	0.314358	20	0.819653	1.061	0.983 - 1.145
PSG3	rs10411703	0.269953	0.199214	0.351741	20	0.885634331564246	1.042	0.969 - 1.12
PSG6	rs184065947	0.0850674	0.0850674	0.326306	12	0.754218356486486	0.54	0.268 - 1.089
PSG7	rs141049636	0.0833701	0.172816	0.578289	20	0.754218356486486	1.284	0.968 - 1.704
PSG5	rs2354285	0.320399	0.363927	0.311595	20	0.885634331564246	1.041	0.962 - 1.127
PSG4	rs7255329	0.0575673	0.0699485	0.04926	20	0.754218356486486	1.092	0.997 - 1.197
PSG9	rs28836541	0.488791	0.395554	0.350171	20	0.918748012363636	1.068	0.886 - 1.287
CD177	rs79338083	0.956471	0.375057	0.89078	20	0.983651464376321	1.001	0.957 - 1.048
LYPD3	rs35107209	0.35194	0.631266	0.521508	20	0.894028595844156	0.912	0.751 - 1.107
PLAUR	rs2302524	0.773492	0.993973	0.459535	18	0.962322025531915	0.969	0.783 - 1.199
BCAM	rs563366239	0.624019	0.870553	0.375979	7	0.932156581554878	1.038	0.895 - 1.203
APOE	rs5117	0.165899	0.606535	0.737072	20	0.855842963297872	0.924	0.826 - 1.033
APOC1	rs5112	0.408865	0.739817	0.518175	20	0.918748012363636	0.951	0.845 - 1.071
CKM	rs11559024	0.206125	0.637876	0.821975	20	0.877940167088608	1.123	0.938 - 1.345
QPCTL	rs17850756	0.472103	0.618386	0.211295	20	0.918748012363636	0.95	0.825 - 1.093
PGLYRP1	rs12980641	0.689262	0.82059	0.349517	20	0.945896557438017	0.959	0.78 - 1.178
SEPW1	rs12608475	0.0701856	0.172414	0.329278	20	0.754218356486486	1.244	0.982 - 1.575
SULT2A1	rs10426201	0.4447	0.579333	0.668497	20	0.918748012363636	1.071	0.899 - 1.275
SPHK2	rs386243	0.500869	0.686989	0.646021	20	0.918748012363636	0.926	0.741 - 1.158
CA11	rs425879	0.815185	0.815185	0.21299	20	0.973071571885714	1.03	0.803 - 1.322
BCAT2	rs117048185	0.783722	0.97973	0.880656	7	0.962322025531915	0.963	0.733 - 1.264
HSD17B14	rs35299026	0.582946	0.928886	0.998473	20	0.919991641368078	1.074	0.832 - 1.386
NUCB1	rs10409867	0.854314	0.477827	0.876734	20	0.973071571885714	1.022	0.808 - 1.294
LHB	rs144948359	0.764036	0.80235	0.886994	20	0.962322025531915	1.018	0.906 - 1.144
CGB	rs148698849	0.70287	0.855116	0.597494	20	0.945896557438017	0.986	0.919 - 1.059
CGB5	rs148698849	0.70287	0.855116	0.597494	20	0.945896557438017	0.986	0.919 - 1.059
CGB8	rs148698849	0.70287	0.855116	0.597494	20	0.945896557438017	0.986	0.919 - 1.059
CGB7	rs148698849	0.70287	0.855116	0.597494	20	0.945896557438017	0.986	0.919 - 1.059
DKKL1	rs8108669	0.354162	0.354162	0.970642	20	0.894028595844156	0.808	0.514 - 1.269
IRF3	rs10423580	0.457306	0.457306	0.597109	20	0.918748012363636	0.883	0.637 - 1.225
PNKP	rs2305922	0.87495	0.62569	0.568675	20	0.973071571885714	1.021	0.79 - 1.319
CLEC11A	rs116924815	0.285338	0.0678245	0.364613	8	0.885634331564246	1.053	0.958 - 1.158
KLK3	rs266849	0.524134	0.616644	0.446049	20	0.919991641368078	0.819	0.442 - 1.516
KLK7	rs2659067	0.561189	0.989847	0.764098	12	0.919991641368078	1.026	0.94 - 1.121
KLK8	rs74705037	0.00367862	0.130104	0.204785	12	0.349092	0.771	0.647 - 0.919
KLK10	rs7255930	0.31048	0.103065	0.488298	20	0.885634331564246	1.039	0.965 - 1.12
KLK11	rs10426	0.861737	0.794608	0.577722	20	0.973071571885714	1.006	0.939 - 1.079
KLK12	rs3745540	0.670862	0.670862	0.117457	11	0.939791591260745	1.062	0.805 - 1.4
KLK13	rs2569459	0.911695	0.577358	0.122838	20	0.978419094545455	0.995	0.913 - 1.085
KLK14	rs17658926	0.850127	0.4144	0.938731	20	0.973071571885714	0.981	0.807 - 1.193
SIGLEC9	rs11667789	0.113038	0.597577	0.902945	20	0.809600836551724	1.054	0.988 - 1.125
SIGLEC7	rs140185670	0.146356	0.238664	0.808581	13	0.843867995530726	1.077	0.975 - 1.19
CD33	rs17716016	0.0987779	0.103452	0.803958	20	0.791039786528926	0.939	0.871 - 1.012
IGLON5	rs2411325	0.588912	0.588912	0.533986	18	0.924887099513776	1.173	0.657 - 2.094
SIGLEC12	rs1551559	0.28224	0.268534	0.888528	20	0.885634331564246	0.963	0.898 - 1.032
SIGLEC6	rs62113291	0.484995	0.528803	0.313935	20	0.918748012363636	1.024	0.958 - 1.094
SIGLEC5	rs7255319	0.14713	0.543382	0.760099	20	0.843867995530726	0.957	0.903 - 1.015
SIGLEC14	rs2864909	0.174872	0.663386	0.820797	20	0.867054348484848	0.954	0.891 - 1.021
LILRA6	rs11670934	0.458877	0.885257	0.397265	12	0.918748012363636	0.804	0.452 - 1.431
LILRB5	rs77679745	0.354208	0.611933	0.480924	20	0.894028595844156	0.968	0.905 - 1.037
LILRB2	rs402071	0.599541	0.391206	0.544004	20	0.926563363636364	1.02	0.948 - 1.096
LILRA3	rs595872	0.39589	0.584411	0.771754	20	0.918748012363636	1.028	0.965 - 1.096
LILRA5	rs651279	0.466533	0.559384	0.550181	20	0.918748012363636	1.029	0.953 - 1.111
LILRA4	rs2241384	0.774865	0.992318	0.705601	18	0.962322025531915	1.013	0.929 - 1.104
LILRA2	rs28545324	0.435246	0.516346	0.494546	20	0.918748012363636	1.042	0.939 - 1.157
LILRB1	rs11574572	0.637444	0.902251	0.198364	17	0.933064729147982	1.016	0.95 - 1.088
KIR2DL3	rs1049279	0.427786	0.947853	0.462957	13	0.918748012363636	0.972	0.905 - 1.043
KIR2DL4	rs3745900	0.853599	0.690541	0.55145	20	0.973071571885714	0.987	0.862 - 1.131
NCR1	rs2278428	0.436674	0.751498	0.870703	20	0.918748012363636	0.952	0.842 - 1.077
GP6	rs892090	0.18606	0.357955	0.505351	20	0.869178558173077	0.919	0.81 - 1.042
TMEM190	rs62128188	0.618021	0.817392	0.422755	20	0.932156581554878	0.983	0.92 - 1.051
GALP	rs111265125	0.630371	0.630371	0.204168	7	0.932156581554878	1.096	0.755 - 1.591
A1BG	rs1265960	0.332854	0.116508	0.89016	20	0.89298955785124	0.961	0.887 - 1.041
RSPO4	rs75904281	0.405816	0.424183	0.962033	4	0.918748012363636	1.264	0.727 - 2.198
SNPH	rs3795141	0.831665	0.474588	0.520668	20	0.973071571885714	0.98	0.814 - 1.18
SDCBP2	rs6109526	0.0486439	0.0486439	0.0213698	20	0.754218356486486	1.48	1.002 - 2.186
NSFL1C	rs3829698	0.775161	0.666153	0.889244	20	0.962322025531915	0.946	0.645 - 1.387
SIRPB1	rs138495919	0.0453549	0.354492	0.111736	20	0.754218356486486	0.932	0.87 - 0.999
SIRPG	rs6043409	0.578692	0.522618	0.837777	20	0.919991641368078	1.03	0.928 - 1.144
SIRPA	rs6111968	0.0123534	0.413782	0.369363	16	0.536942	0.901	0.83 - 0.978
TGM3	rs214830	0.762037	0.968849	0.894451	20	0.962322025531915	0.977	0.841 - 1.135
CPXM1	rs13043754	0.0372969	0.180534	0.527395	20	0.752931	1.084	1.005 - 1.169
GNRH2	rs3761244	0.697758	0.713977	0.174956	20	0.945896557438017	0.977	0.866 - 1.101
OXT	rs877172	0.558279	0.674244	0.256508	20	0.919991641368078	1.026	0.941 - 1.118
ITPA	rs6051855	0.531774	0.235577	0.689712	20	0.919991641368078	0.979	0.917 - 1.046
ATRN	rs75381861	0.596526	0.169737	0.924133	20	0.925703	0.987	0.939 - 1.037
SIGLEC1	rs150358287	0.553639	0.616572	0.0790387	4	0.919991641368078	1.185	0.676 - 2.076
GPCPD1	rs6085222	0.51991	0.801391	0.391228	20	0.918748012363636	0.917	0.705 - 1.193
CHGB	rs36054946	0.588152	0.588152	NA	NA	0.924887099513776	0.903	0.623 - 1.308
FLRT3	rs6074755	0.0425729	0.0642735	0.0152136	20	0.754218356486486	1.075	1.002 - 1.154
PCSK2	rs6044697	0.843502	0.888988	0.522601	20	0.973071571885714	1.017	0.86 - 1.204
RRBP1	rs7270478	0.479903	0.479903	0.592722	13	0.918748012363636	1.173	0.754 - 1.826
DTD1	rs59832377	0.746149	0.459195	0.307775	20	0.955164381782438	0.982	0.878 - 1.098
CST3	rs734801	0.281508	0.854143	0.790981	20	0.885634331564246	1.056	0.956 - 1.166
CST4	rs7263473	0.877859	0.261604	0.345048	20	0.973071571885714	1.011	0.875 - 1.169
CST1	rs13045477	0.344623	0.679275	0.86731	20	0.894028595844156	1.041	0.958 - 1.132
CST2	rs4260306	0.347499	0.584466	0.760743	20	0.894028595844156	1.043	0.955 - 1.139
CST5	rs6132672	0.700231	0.206129	0.622526	20	0.945896557438017	0.983	0.903 - 1.071
CST7	rs76897221	0.900507	0.240643	0.487881	20	0.978419094545455	0.99	0.847 - 1.157
APMAP	rs6138463	0.150175	0.0829282	0.00460302	20	0.843867995530726	1.228	0.928 - 1.625
ENTPD6	rs6050446	0.00851878	0.0362938	0.251515	20	0.412735	0.797	0.673 - 0.944
POFUT1	rs76143353	0.0750798	0.0544962	0.926278	20	0.754218356486486	0.929	0.856 - 1.008
MAPRE1	rs242531	0.536228	0.536228	0.467674	20	0.919991641368078	0.877	0.579 - 1.329
BPIFA2	rs11696571	0.628367	0.628367	0.839441	11	0.932156581554878	0.909	0.618 - 1.338
BPIFB1	rs761931	0.328422	0.701834	0.745466	20	0.886464142896936	1.039	0.962 - 1.121
ASIP	rs62211528	0.00530969	0.000923629	0.000406372	20	0.349092	1.217	1.06 - 1.396
MAP1LC3A	rs6059913	0.0720865	0.0720865	0.107508	20	0.754218356486486	1.547	0.962 - 2.489
GSS	rs6120757	0.309982	0.135819	0.0175644	20	0.885634331564246	1.076	0.935 - 1.238
CPNE1	rs2425163	0.459743	5.282253e-05	0.0366483	20	0.918748012363636	0.975	0.91 - 1.043
NDRG3	rs113558919	0.0532506	0.192136	0.333894	20	0.754218356486486	0.839	0.702 - 1.002
TGM2	rs6512993	0.127187	0.127187	0.552046	20	0.819653	0.875	0.737 - 1.039
BPI	rs6127742	0.463732	0.631084	0.293647	20	0.918748012363636	1.034	0.946 - 1.129
LBP	rs34463491	0.977339	0.757404	0.122866	20	0.992068896753927	0.999	0.926 - 1.078
PLCG1	rs113622480	0.43525	0.797624	0.641523	20	0.918748012363636	1.099	0.866 - 1.395
EMILIN3	rs61739314	0.894819	0.972405	0.374368	10	0.978419094545455	0.987	0.818 - 1.192
WISP2	rs2038893	0.308089	0.440388	0.264634	20	0.885634331564246	1.072	0.938 - 1.225
YWHAB	rs6017444	0.58234	0.58234	0.491852	20	0.919991641368078	0.93	0.717 - 1.205
PI3	rs17333103	0.514686	0.589914	0.833693	20	0.918748012363636	1.035	0.934 - 1.147
SLPI	rs916311	0.925642	0.595961	0.635034	20	0.978419094545455	0.99	0.8 - 1.224
MATN4	rs11086958	0.780769	0.78896	0.723997	20	0.962322025531915	1.022	0.875 - 1.194
SPINT3	rs6032259	0.936	0.264602	0.682555	20	0.978419094545455	1.005	0.884 - 1.143
UBE2C	rs6130929	0.673208	0.301263	0.73603	20	0.939791591260745	1.034	0.885 - 1.209
ACOT8	rs55931834	0.515322	0.477563	0.761264	20	0.918748012363636	0.901	0.657 - 1.234
PLTP	rs77617917	0.0688876	0.0691435	0.505779	20	0.754218356486486	0.917	0.834 - 1.007
MMP9	rs6094237	0.570976	0.570976	0.192763	20	0.919991641368078	1.094	0.801 - 1.494
CBLN4	rs6024420	0.5581	0.479163	0.203533	12	0.919991641368078	1.058	0.875 - 1.279
CASS4	rs67041321	0.369325	0.369325	0.976924	20	0.906015	0.883	0.674 - 1.158
RAB22A	rs12480383	0.515936	0.654775	0.637548	8	0.918748012363636	0.91	0.684 - 1.21
CTSZ	rs75940688	0.920843	0.860432	0.536054	11	0.978419094545455	1.008	0.868 - 1.17
CABLES2	rs6061519	0.909729	0.909729	0.0717716	20	0.978419094545455	0.978	0.664 - 1.44
TNFRSF6B	rs6011040	0.0422894	0.0422894	0.0079347	20	0.754218356486486	0.693	0.487 - 0.987
TCEA2	rs34848242	0.816671	0.42045	0.595171	20	0.973071571885714	0.987	0.885 - 1.101
HSPA13	rs2822653	0.173023	0.173023	0.194544	20	0.864223628350516	1.329	0.883 - 2.001
NCAM2	rs2826851	0.675494	0.311451	0.718983	20	0.939791591260745	0.977	0.874 - 1.091
APP	rs455047	0.580646	0.491969	0.283092	20	0.919991641368078	0.914	0.666 - 1.256
ADAMTS5	rs73187832	0.578983	0.618356	0.79035	20	0.919991641368078	1.023	0.943 - 1.111
EVA1C	rs4816437	0.103503	0.0673225	0.131124	20	0.802577	1.185	0.966 - 1.453
IL10RB	rs2843717	0.35855	0.21387	0.212347	13	0.89545040257732	0.887	0.687 - 1.145
IFNAR1	rs58886971	0.181003	0.201185	0.165978	20	0.869178558173077	0.943	0.866 - 1.028
CBR1	rs16993864	0.936352	0.638237	0.499972	20	0.978419094545455	0.994	0.857 - 1.153
CBR3	rs12151967	0.198777	0.774922	0.0905894	20	0.877940167088608	0.953	0.886 - 1.026
DSCAM	rs78111814	0.496285	0.53823	0.774605	14	0.918748012363636	1.046	0.919 - 1.191
FAM3B	rs57529409	0.13534	0.303796	0.406043	17	0.819653	0.89	0.763 - 1.037
MX1	rs464138	0.626834	0.676797	0.873928	20	0.932156581554878	0.982	0.912 - 1.057
TFF3	rs75307655	0.949544	0.897434	0.669574	8	0.980925414818763	1.016	0.627 - 1.646
TFF2	rs13047301	0.871346	0.523879	0.438547	20	0.973071571885714	1.026	0.755 - 1.392
TFF1	rs3761376	0.956998	0.4834	0.478423	20	0.983651464376321	0.997	0.88 - 1.128
PDXK	rs7279968	0.0698838	0.465295	0.751004	20	0.754218356486486	0.884	0.773 - 1.01
SUMO3	rs7282882	0.532618	0.532618	0.695052	20	0.919991641368078	1.14	0.755 - 1.72
COL18A1	rs144147445	0.727179	0.193225	NA	NA	0.947833584852547	0.975	0.848 - 1.122
COL6A1	rs437264	0.437179	0.645837	0.86147	20	0.918748012363636	1.026	0.962 - 1.094
COL6A2	rs35548026	0.133463	0.724038	0.924129	20	0.819653	0.912	0.808 - 1.029
FTCD	rs61735836	0.490026	0.972764	0.384329	8	0.918748012363636	0.963	0.866 - 1.072
IL17RA	rs73381911	0.999563	0.0360879	0.370891	20	0.999563	1	0.93 - 1.075
CECR1	rs9606644	0.220545	0.0682149	0.00481336	20	0.880425633206107	1.046	0.974 - 1.123
BID	rs151268390	0.535038	0.636042	0.494098	3	0.919991641368078	0.904	0.658 - 1.242
DGCR14	rs715544	0.959486	0.845712	0.776421	13	0.983651464376321	1.003	0.881 - 1.142
COMT	rs4680	0.577508	0.577508	0.265643	20	0.919991641368078	0.925	0.703 - 1.217
RTN4R	rs175206	0.00298486	0.10826	0.0278072	20	0.349092	1.188	1.06 - 1.332
SCARF2	rs738084	0.61361	0.803973	0.968501	20	0.930497338497653	0.958	0.811 - 1.132
SNAP29	rs73159197	0.238051	0.460788	0.980409	20	0.880425633206107	1.152	0.911 - 1.457
SDF2L1	rs73166641	0.457826	0.732872	0.215943	14	0.918748012363636	1.059	0.91 - 1.232
IGLL1	rs9624216	0.218289	0.724317	0.305287	20	0.880425633206107	1.091	0.95 - 1.253
CHCHD10	rs2096519	0.807721	0.308772	0.480346	20	0.969867417100372	1.034	0.789 - 1.356
MIF	rs4822455	0.599091	0.599091	0.672484	20	0.926563363636364	1.108	0.756 - 1.625
GSTT2B	rs2154594	0.683447	0.343179	0.69021	20	0.945896557438017	1.015	0.946 - 1.088
DDT	rs140117085	0.521477	0.329376	0.785781	20	0.918748012363636	1.094	0.831 - 1.44
GSTT1	rs5751771	0.547057	0.772038	0.827916	20	0.919991641368078	0.978	0.911 - 1.051
SEZ6L	rs595817	0.536706	0.706627	0.1933	20	0.919991641368078	0.9	0.644 - 1.258
TPST2	rs4275	0.214547	0.76169	0.128362	20	0.877940167088608	0.918	0.801 - 1.051
CRYBB1	rs4822754	0.1427	0.458497	0.626165	20	0.84353045304878	0.906	0.794 - 1.034
KREMEN1	rs713526	0.642942	0.684584	0.518691	6	0.933064729147982	0.975	0.877 - 1.085
TCN2	rs1005887	0.666777	0.102311	0.319177	20	0.939791591260745	0.985	0.92 - 1.055
TIMP3	rs242076	0.480867	0.88209	0.259624	20	0.918748012363636	0.975	0.908 - 1.047
LARGE	rs3210587	0.722039	0.722039	0.394874	20	0.947833584852547	0.944	0.686 - 1.299
HMOX1	rs73172715	0.295609	0.295609	0.2891	12	0.885634331564246	0.736	0.414 - 1.307
APOL3	rs56237983	0.817136	0.898293	0.889526	20	0.973071571885714	0.991	0.914 - 1.074
APOL1	rs10854688	0.919458	0.820638	0.859099	20	0.978419094545455	1.004	0.928 - 1.087
CSF2RB	rs909486	0.418316	0.136098	0.53394	20	0.918748012363636	0.968	0.896 - 1.047
MPST	rs56011191	0.207918	0.207918	0.8021	7	0.877940167088608	0.749	0.478 - 1.175
IL2RB	rs2284033	0.750193	0.750193	0.679695	14	0.955164381782438	0.946	0.67 - 1.335
MFNG	rs8192548	0.850717	0.250808	0.218431	14	0.973071571885714	0.983	0.825 - 1.172
LGALS2	rs12484334	0.226508	0.0562484	0.223621	20	0.880425633206107	0.926	0.818 - 1.049
NPTXR	rs74703065	0.949494	0.924448	0.961217	19	0.980925414818763	1.002	0.943 - 1.064
APOBEC3G	rs6519166	0.932514	0.821307	0.166976	20	0.978419094545455	0.992	0.827 - 1.191
GRAP2	rs148328786	0.40125	0.40125	0.11968	6	0.918748012363636	0.852	0.585 - 1.239
ST13	rs138326	0.0698994	0.0698994	0.680095	20	0.754218356486486	1.453	0.97 - 2.176
PMM1	rs132787	0.18153	0.35008	0.356474	20	0.869178558173077	0.795	0.567 - 1.113
CCDC134	rs11703145	0.0984494	0.22083	0.470141	20	0.791039786528926	1.209	0.965 - 1.513
A4GALT	rs8138197	0.95939	0.893065	0.341911	20	0.983651464376321	0.997	0.879 - 1.131
SCUBE1	rs2744874	0.752065	0.317177	0.60893	20	0.955164381782438	1.035	0.835 - 1.283
FBLN1	rs11090631	0.0123895	0.0621221	0.0864767	20	0.536942	0.773	0.631 - 0.946
MAPK12	rs9617128	0.496786	0.95718	0.629058	20	0.918748012363636	1.034	0.939 - 1.139
PLXNB2	rs28625946	0.374365	0.944196	0.53579	20	0.909101854094293	0.968	0.9 - 1.04
ADM2	rs8142906	0.535704	0.535704	0.608267	19	0.919991641368078	1.094	0.824 - 1.452
SCO2	rs74479613	0.919203	0.909112	0.649763	20	0.978419094545455	0.992	0.852 - 1.156
CHKB	rs5770922	0.402095	0.452184	0.686429	20	0.918748012363636	0.874	0.637 - 1.198
ARSA	rs6151419	0.464032	0.729983	0.394691	20	0.918748012363636	1.062	0.905 - 1.246
SHANK3	rs9616900	0.661542	0.857153	0.957687	20	0.939791591260745	1.016	0.946 - 1.092

## Sheet: Table S5
Tables S5. mQTLs- eQTLs SMR Analysis Results
SYMBOL	Expo_ID	Outco_ID	topSNP	p_SMR	p_SMR_multi	p_HEIDI	SYMBOL	fdr_SMR	OR_SMR	95% CI_SMR
ATG16L1	cg19193136	ENSG00000085978	rs3816234	4.234712e-11	4.234712e-11	0.0151309	ATG16L1	1.588017e-10	2.159	1.718 - 2.715
ATG16L1	cg09798467	ENSG00000085978	rs12988953	0.0260333	0.0260333	0.0181012	ATG16L1	0.0488125	1.093	1.011 - 1.182
CARM1	cg16068727	ENSG00000142453	rs12720218	0.0201868	0.0201868	0.196967	CARM1	0.0432574928571429	1.067	1.01 - 1.128
CARM1	cg06622468	ENSG00000142453	rs7249333	0.0119512	0.0119512	0.162853	CARM1	0.029878	1.042	1.009 - 1.076
CARM1	cg07625271	ENSG00000142453	rs8104158	0.189076	0.189076	0.053853	CARM1	0.236345	0.957	0.895 - 1.022
ERBB2	cg21692159	ENSG00000141736	rs2879097	0.616447	0.616447	0.13952	ERBB2	0.711284423076923	0.979	0.902 - 1.063
GGCT	cg12773030	ENSG00000006625	rs6462210	0.164714	2.024703e-07	6.476111e-11	GGCT	0.224609727272727	0.944	0.871 - 1.024
MAP3K14	cg08823240	ENSG00000006062	rs4792847	2.550717e-07	2.550717e-07	0.876504	MAP3K14	7.652151e-07	0.717	0.632 - 0.814
PMVK	cg23803022	ENSG00000163344	rs6699043	2.507734e-14	2.507734e-14	0.000583014	PMVK	1.253867e-13	0.586	0.511 - 0.672
PMVK	cg20065217	ENSG00000163344	rs4845696	9.015157e-20	9.015157e-20	4.346884e-06	PMVK	6.76136775e-19	0.655	0.598 - 0.718
PMVK	cg16318349	ENSG00000163344	rs4845685	1.919029e-23	6.330009e-22	0.0165661	PMVK	2.8785435e-22	1.446	1.345 - 1.555
SMAD3	cg01339004	ENSG00000166949	rs7182227	0.688492	0.871041	0.542113	SMAD3	0.737670428571429	1.006	0.976 - 1.037
SRF	cg19051105	ENSG00000112658	rs6458312	0.105503	0.105503	0.0614887	SRF	0.158254	1.07	0.986 - 1.162
SRF	cg05642143	ENSG00000112658	rs1053539	0.0881854	0.0881854	0.0552293	SRF	0.146976	1.069	0.99 - 1.154
SRF	cg24101359	ENSG00000112658	rs10948059	0.799579	0.799579	0.0257584	SRF	0.799579	0.992	0.936 - 1.053

## Sheet: Table S6
Tables S6. The detailed locations and annotations of specific CpG loci.
ID	MAPINFO-1	MAPINFO+1	Probe_start	Probe_end	SNPprobe	n_SNPprobe	HIL_CpG_class	HIL_CpG_Island_Name	n_bp_repetitive	AlleleA_Hits	AlleleB_Hits	XY_Hits	Autosomal_Hits	Closest_TSS	Closest_TSS_1	Distance_closest_TSS	Closest_TSS_gene_name	Closest_TSS_Transcript	SPOT_ID
cg06622468	10491459	10491461	10491411	10491461			HC	chr19_HCshore:10490927-10491584;chr19_ICshore:10490732-10492601	0	1	1	XY_NO	A_NO	10491276	10491277	-183	TYK2	AK308360	cg06622468
cg08823240	43388896	43388898	43388847	43388897			LC	.;.	0	1	0	XY_NO	A_NO	43394413	43394414	5517	MAP3K14	NM_003954	cg08823240
cg09798467	234832208	234832210	234832209	234832259	rs7597116,rs7602303	2	LC	.;.	0	1	0	XY_NO	A_NO	234838360	234838361	-6151	TRPM8	BC001135	cg09798467
cg16068727	10491391	10491393	10491342	10491392	rs12720215,rs12720216,rs2304259	3	HC	chr19_HCshore:10490927-10491584;chr19_ICshore:10490732-10492601	0	1	0	XY_NO	A_NO	10491276	10491277	-115	TYK2	AK308360	cg16068727
cg16318349	154917306	154917308	154917257	154917307			LC	.;.	0	1	0	XY_NO	A_NO	154909483	154909484	-7823	PMVK	NM_006556	cg16318349
cg19193136	234157745	234157747	234157746	234157796	rs12477844	1	LC	.;.	49	1	0	XY_NO	A_NO	234160216	234160217	-2470	ATG16L1	NM_198890	cg19193136

## Sheet: Table S7
Tables S7. SMR Analysis of eQTLs in GTEx Uterus Data with Finngen R10 O15 Preeclampsia Cohort
SYMBOL	topSNP	p_SMR	p_SMR_multi	p_HEIDI	nsnp_HEIDI	fdr_SMR	OR_SMR	95% CI_SMR	SYMBOL
NSUN2	rs10475340	0.0132769	0.0132769	0.477096	20	0.594154123469388	0.929	0.877 - 0.985	NSUN2
YPEL3	rs7205802	0.902049	0.902049	0.37741	11	0.991368305506608	1.008	0.89 - 1.142	YPEL3
HAUS4	rs12880925	0.686998	0.686998	0.0412537	20	0.95087867030185	1.011	0.959 - 1.065	HAUS4
RBL2	rs2908797	0.839901	0.839901	0.763476	20	0.98362672352459	0.993	0.925 - 1.066	RBL2
TRDMT1	rs12773642	0.307116	0.307116	0.868726	3	0.853191204153355	1.04	0.964 - 1.123	TRDMT1
GRK4	rs2488817	0.153054	0.153054	0.955012	20	0.816565	0.97	0.929 - 1.012	GRK4
YEATS4	rs11177644	0.630714	0.630714	0.604968	20	0.92587989089969	1.014	0.959 - 1.071	YEATS4
ATG10	rs111549985	0.699118	0.699118	0.624872	20	0.956652032979749	1.009	0.966 - 1.053	ATG10
CHAF1B	rs170144	0.573773	0.573773	0.758348	11	0.908242906097561	0.981	0.919 - 1.048	CHAF1B
CBS	rs35879780	0.441278	0.441278	0.635848	20	0.876994069747899	1.023	0.966 - 1.083	CBS
CDC25A	rs77957078	0.0130665	0.0130665	0.188692	12	0.594154123469388	0.938	0.892 - 0.987	CDC25A
RRM1	rs747883	0.822712	0.822712	0.770235	20	0.98362672352459	1.008	0.942 - 1.079	RRM1
MAPK12	rs5771284	0.110907	0.110907	0.14352	20	0.795321	0.955	0.903 - 1.011	MAPK12
FIS1	rs9656066	0.859962	0.859962	0.265386	11	0.991368305506608	0.992	0.912 - 1.079	FIS1
MIF	rs5751775	0.503865	0.503865	0.886223	20	0.888673100740741	0.988	0.952 - 1.025	MIF

## Sheet: Table S8
Tables S8. Statistical power analysis for the top SNP of the candidate signals
SNP	OR	R2	Power	CHR	Pos	A1	A2	Freq	b	se	p	n	probeID	SYMBOL	type
rs10055803	0.923944	3.71E-07	0.05	5	6654303	T	C	0.382031	-0.00953026	0.0354965	0.788326	194127	cg10789808	NSUN2	mqtl
rs10192702	0.985479	1.22E-05	0.05	2	233298104	C	A	0.501511	0.0530567	0.0345327	0.124435	194127	ENSG00000085978	ATG16L1	eqtl
rs11134173	0.919374	8.43E-07	0.05	5	6659583	A	C	0.380482	-0.0143811	0.0355518	0.685837	194127	cg07758902	NSUN2	mqtl
rs117642368	0.837581	7.48E-06	0.05	17	45321692	C	G	0.107181	-0.0674805	0.0559983	0.228185	194127	cg13133387	MAP3K14	mqtl
rs12692250	0.993682	1.63E-05	0.05	2	233237401	T	G	0.594784	0.0630679	0.035411	0.0749083	194127	cg12834730	ATG16L1	mqtl
rs13432627	0.819242	1.21E-07	0.05	2	233118209	T	C	0.0350335	-0.0144415	0.0943544	0.878354	194127	cg16874252	ATG16L1	mqtl
rs2303711	0.876303	1.29E-05	0.05	5	6602431	C	T	0.692379	-0.0590407	0.0372463	0.112934	194127	ENSG00000037474	NSUN2	eqtl
rs2335408	0.955989	2.28E-06	0.05	1	154943501	A	G	0.42633	0.0231392	0.0347693	0.505727	194127	ENSG00000163344	PMVK	eqtl
rs3816234	0.984803	1.18E-05	0.05	2	233277353	A	G	0.526522	0.0523119	0.0345027	0.129477	194127	cg19193136	ATG16L1	mqtl
rs4663834	0.855008	1.80E-05	0.05	2	233209937	G	T	0.762224	-0.0764512	0.0409151	0.0616879	194127	cg03262802	ATG16L1	mqtl
rs4792847	0.934276	7.53E-11	0.05	17	45306118	A	G	0.438698	0.00013287	0.0347533	0.99695	194127	cg08823240	MAP3K14	mqtl
rs4792847	0.934276	7.53E-11	0.05	17	45306118	A	G	0.438698	0.00013287	0.0347533	0.99695	194127	ENSG00000006062	MAP3K14	eqtl
rs484418	0.829798	2.83E-05	0.05	5	6608764	G	A	0.804309	-0.101572	0.0433681	0.0191761	194127	cg26420013	NSUN2	mqtl
rs4845685	0.953933	1.88E-06	0.05	1	154905824	A	C	0.427043	0.0210217	0.0347877	0.545654	194127	cg16318349	PMVK	mqtl
rs4845696	0.954963	2.07E-06	0.05	1	154939446	G	A	0.425857	0.0220589	0.0347663	0.525759	194127	cg20065217	PMVK	mqtl
rs56720968	0.860869	8.75E-08	0.05	1	154927658	A	G	0.062351	-0.00933883	0.0716705	0.896327	194127	PMVK	PMVK	pqtl
rs6699043	0.955127	2.11E-06	0.05	1	154940545	C	T	0.42585	0.022233	0.0347673	0.52251	194127	cg23803022	PMVK	mqtl
rs7207549	0.983992	1.23E-05	0.05	17	45282761	G	A	0.733027	0.0602583	0.0389776	0.122112	194127	cg00686451	MAP3K14	mqtl
rs7222094	0.9354	8.02E-09	0.05	17	45290287	C	T	0.439714	0.00137167	0.0347717	0.968533	194127	cg15639951	MAP3K14	mqtl
rs7225083	0.951683	2.12E-06	0.05	17	45260134	C	G	0.700813	0.0241208	0.0375737	0.5209	194127	cg25105522	MAP3K14	mqtl
rs78765795	0.859342	6.71E-09	0.05	2	233211397	A	G	0.0583265	-0.00273998	0.0759429	0.971219	194127	cg00356999	ATG16L1	mqtl

## Sheet: Table S9
Tables S9. eQTLs-GWAS Validation Results: eQTLs SMR Analysis by GCST90301704 Cohort
SYMBOL	Gene	topSNP	p_SMR	p_SMR_multi	p_HEIDI	nsnp_HEIDI	fdr_SMR	OR_SMR	95% CI_SMR
WNT16	ENSG00000002745	rs6951173	0.593737	0.262071	0.941472	20	0.994807428135335	0.752	0.263 - 2.145
MAD1L1	ENSG00000002822	rs34021847	0.758982	0.44133	0.516654	20	0.994807428135335	0.959	0.733 - 1.255
KDM1A	ENSG00000004487	rs67056484	0.911251	0.641177	0.805159	20	0.996475020662327	0.974	0.607 - 1.561
MEOX1	ENSG00000005102	rs62078582	0.551183	0.637707	0.123336	20	0.994807428135335	1.066	0.863 - 1.318
MAP3K14	ENSG00000006062	rs4792847	0.99695	0.99695	0.516249	18	0.999717108764377	0.998	0.381 - 2.612
GGCT	ENSG00000006625	rs4270	0.768555	0.970036	0.870645	20	0.994807428135335	0.968	0.78 - 1.202
MATK	ENSG00000007264	rs8109446	0.597013	0.0391896	0.24099	4	0.994807428135335	0.872	0.525 - 1.449
PSMB1	ENSG00000008018	rs4710839	0.16628	0.418875	0.575394	20	0.986359946337537	0.865	0.704 - 1.062
NADK	ENSG00000008130	rs12137617	0.105858	0.076044	0.548693	20	0.986359946337537	2.061	0.858 - 4.952
SPAG9	ENSG00000008294	rs8125	0.202311	0.0530311	0.0346798	20	0.986359946337537	0.722	0.437 - 1.191
ELOA	ENSG00000011007	rs658387	0.97985	0.974937	0.591187	20	0.998013425299891	1.002	0.862 - 1.164
PIK3C2A	ENSG00000011405	rs511119	0.481539	0.454706	0.982683	20	0.994807428135335	1.051	0.915 - 1.207
BRCA1	ENSG00000012048	rs34766339	0.660227	0.0689915	0.00151495	20	0.994807428135335	1.062	0.811 - 1.392
ERCC1	ENSG00000012061	rs58106854	0.0355246	0.0611609	0.116141	20	0.986359946337537	0.756	0.582 - 0.981
MVP	ENSG00000013364	rs10204	0.883489	0.608114	0.258043	20	0.996475020662327	1.024	0.742 - 1.415
TACC3	ENSG00000013810	rs1794002	0.942135	0.698289	0.901595	20	0.996475020662327	0.996	0.895 - 1.109
MDH1	ENSG00000014641	rs262489	0.0691973	0.0981929	0.0358121	20	0.986359946337537	0.673	0.439 - 1.032
ZMYND11	ENSG00000015171	rs9419461	0.6227	0.6227	0.629448	18	0.994807428135335	1.334	0.423 - 4.206
NCAPH2	ENSG00000025770	rs470120	0.324149	0.613386	0.586202	20	0.990146	0.622	0.242 - 1.598
PRKCH	ENSG00000027075	rs767755	0.794251	0.0135616	0.016897	13	0.995313194544149	1.132	0.445 - 2.879
TBPL1	ENSG00000028839	rs228867	0.0716783	0.132911	0.683908	20	0.986359946337537	0.743	0.538 - 1.027
GRN	ENSG00000030582	rs114641762	0.472272	0.385802	0.696008	20	0.994807428135335	0.884	0.632 - 1.237
MAP2K3	ENSG00000034152	rs8074866	0.468452	0.468452	0.734055	13	0.994807428135335	0.662	0.217 - 2.018
NSUN2	ENSG00000037474	rs2303711	0.112987	0.147679	0.169215	20	0.986359946337537	1.089	0.98 - 1.211
VCAN	ENSG00000038427	rs309560	0.879118	0.616706	0.684823	20	0.996475020662327	0.911	0.273 - 3.04
CDH1	ENSG00000039068	rs11642362	0.378035	0.268719	0.00626476	20	0.990563273569302	0.874	0.648 - 1.179
HSPA5	ENSG00000044574	rs2416962	0.636107	0.91488	0.861689	18	0.994807428135335	1.133	0.676 - 1.897
TPR	ENSG00000047410	rs3736597	0.818431	0.69953	0.172204	20	0.995313194544149	0.962	0.688 - 1.344
USP28	ENSG00000048028	rs73004065	0.461357	0.0521978	0.606043	20	0.994807428135335	1.362	0.599 - 3.097
RRM2B	ENSG00000048392	rs2853231	0.232982	0.314367	0.625482	20	0.986359946337537	1.312	0.84 - 2.049
LIMA1	ENSG00000050405	rs6580741	0.62451	0.250026	0.900944	20	0.994807428135335	0.951	0.78 - 1.161
MAPK9	ENSG00000050748	rs6601106	0.127187	0.550553	0.555052	20	0.986359946337537	0.817	0.63 - 1.059
ARID4B	ENSG00000054267	rs72756074	0.00846341	0.0210929	0.126184	20	0.986359946337537	3.049	1.33 - 6.991
EIF2AK2	ENSG00000055332	rs1127906	0.591942	0.759964	0.461974	20	0.994807428135335	0.9	0.611 - 1.325
ATG5	ENSG00000057663	rs74525730	0.682368	0.682368	0.600516	12	0.994807428135335	0.747	0.184 - 3.026
HDAC7	ENSG00000061273	rs11837686	0.703577	0.226863	0.821324	9	0.994807428135335	0.843	0.349 - 2.033
HIPK2	ENSG00000064393	rs28469460	0.141144	0.287575	0.620829	20	0.986359946337537	0.463	0.166 - 1.292
ME1	ENSG00000065833	rs2022265	0.987787	0.837301	0.906287	20	0.998916774954259	1.006	0.444 - 2.279
MTHFD2	ENSG00000065911	rs1667600	0.119804	0.51097	0.764161	20	0.986359946337537	0.73	0.491 - 1.085
PPP2R5A	ENSG00000066027	rs17018853	0.593472	0.466288	0.264927	20	0.994807428135335	0.972	0.874 - 1.08
SMARCD1	ENSG00000066117	rs10875995	0.746719	0.816297	0.669041	20	0.994807428135335	0.911	0.517 - 1.605
KDM4A	ENSG00000066135	rs71636604	0.919149	0.919149	0.272984	20	0.996475020662327	0.928	0.217 - 3.961
SPI1	ENSG00000066336	rs11570034	0.28682	0.981237	0.306056	20	0.987608674832447	0.873	0.68 - 1.121
FGFR2	ENSG00000066468	rs1896422	0.188938	0.884981	0.494962	20	0.986359946337537	1.118	0.946 - 1.321
TP53BP1	ENSG00000067369	rs690170	0.743845	0.743845	0.14775	20	0.994807428135335	1.272	0.301 - 5.381
SYT1	ENSG00000067715	rs67167203	0.0155757	0.365172	0.59591	20	0.986359946337537	0.485	0.27 - 0.872
HDAC4	ENSG00000068024	rs79040455	0.0558811	0.0128474	0.0365506	11	0.986359946337537	0.723	0.519 - 1.008
MEF2A	ENSG00000068305	rs8026614	0.396562	0.877006	0.961748	20	0.990563273569302	0.826	0.531 - 1.285
SIRT2	ENSG00000068903	rs2015	0.273141	0.439639	0.568122	20	0.987608151791989	1.675	0.666 - 4.214
BCL3	ENSG00000069399	rs1531517	0.445851	0.445851	0.47862	13	0.994807428135335	0.583	0.146 - 2.332
NEDD4	ENSG00000069869	rs28523546	0.0777232	0.12213	0.697938	11	0.986359946337537	0.761	0.562 - 1.031
WIPI1	ENSG00000070540	rs28449485	0.136272	0.603602	0.521436	20	0.986359946337537	0.905	0.793 - 1.032
SREBF1	ENSG00000072310	rs9891957	0.692308	0.90138	0.820703	20	0.994807428135335	1.043	0.847 - 1.284
PTGS2	ENSG00000073756	rs689470	0.415183	0.831852	0.391377	19	0.994807428135335	0.886	0.661 - 1.186
NUAK1	ENSG00000074590	rs12318540	0.129439	0.854302	0.855954	20	0.986359946337537	0.735	0.494 - 1.094
ENO1	ENSG00000074800	rs914994	0.36178	0.179318	0.671378	20	0.990563273569302	1.126	0.872 - 1.455
FSCN1	ENSG00000075618	rs4415230	0.279921	0.597386	0.57273	20	0.987608151791989	1.219	0.851 - 1.745
RAP1GAP	ENSG00000076864	rs17423390	0.0889117	0.812375	0.835163	20	0.986359946337537	1.088	0.987 - 1.199
SIRT6	ENSG00000077463	rs107251	0.207626	0.207626	0.236244	15	0.986359946337537	0.669	0.358 - 1.25
FGFR1	ENSG00000077782	rs10958704	0.615533	0.31464	0.0870922	20	0.994807428135335	0.938	0.729 - 1.206
TIGAR	ENSG00000078237	rs3217860	0.286804	0.0358159	0.111822	20	0.987608674832447	0.813	0.556 - 1.19
HOXA9	ENSG00000078399	rs10259620	0.960258	0.0669155	0.00242236	20	0.997231658733969	1.007	0.757 - 1.341
SENP1	ENSG00000079387	rs12311774	0.205579	0.399331	0.0474467	20	0.986359946337537	0.703	0.408 - 1.213
KEAP1	ENSG00000079999	rs79342923	0.916107	0.962856	0.622238	20	0.996475020662327	0.942	0.312 - 2.85
SMARCA2	ENSG00000080503	rs7852483	0.166601	0.264386	0.328664	20	0.986359946337537	1.576	0.827 - 3
HSP90AA1	ENSG00000080824	rs2403017	0.777353	0.306936	0.10039	20	0.994807428135335	0.952	0.678 - 1.338
RBL1	ENSG00000080839	rs1780706	0.618068	0.17392	0.267288	20	0.994807428135335	1.154	0.657 - 2.026
ME2	ENSG00000082212	rs2427777	0.57387	0.239356	0.396671	20	0.994807428135335	1.081	0.823 - 1.421
XPO1	ENSG00000082898	rs2694623	0.178338	0.178338	0.346154	20	0.986359946337537	0.417	0.117 - 1.49
ZMPSTE24	ENSG00000084073	rs6600323	0.207145	0.662562	0.318123	20	0.986359946337537	1.412	0.826 - 2.413
CD82	ENSG00000085117	rs7949696	0.909769	0.346835	0.480656	20	0.996475020662327	0.966	0.534 - 1.749
ABCB1	ENSG00000085563	rs79726764	0.653795	0.968861	0.974031	20	0.994807428135335	0.851	0.42 - 1.724
AKR1B1	ENSG00000085662	rs73164856	0.661615	0.494086	0.674273	20	0.994807428135335	0.947	0.741 - 1.209
ATG16L1	ENSG00000085978	rs10192702	0.125298	0.304368	0.706093	20	0.986359946337537	1.344	0.921 - 1.961
AURKA	ENSG00000087586	rs141294667	0.679844	0.679844	0.999571	18	0.994807428135335	1.28	0.397 - 4.128
DNMT3B	ENSG00000088305	rs6058883	0.438344	0.438344	0.213753	20	0.994807428135335	0.689	0.268 - 1.769
PPP1R13B	ENSG00000088808	rs140741588	0.0777353	0.245104	0.227435	20	0.986359946337537	1.623	0.948 - 2.778
MAVS	ENSG00000088888	rs16988997	0.487437	0.351199	0.52849	20	0.994807428135335	0.909	0.695 - 1.189
MAPKAPK5	ENSG00000089022	rs79271898	0.969581	0.359382	0.419646	20	0.997231658733969	0.994	0.711 - 1.387
KDM2B	ENSG00000089094	rs185265947	0.964046	0.964046	0.806315	13	0.997231658733969	1.035	0.231 - 4.633
PEBP1	ENSG00000089220	rs795482	0.273323	0.473737	0.997038	20	0.987608151791989	1.095	0.931 - 1.288
BIRC5	ENSG00000089685	rs2661694	0.512142	0.496682	0.313829	20	0.994807428135335	1.136	0.776 - 1.661
YPEL3	ENSG00000090238	rs9932605	0.334135	0.855943	0.239645	20	0.990563273569302	0.874	0.665 - 1.149
ABCC6	ENSG00000091262	rs2007413	0.571013	0.744038	0.538022	20	0.994807428135335	1.098	0.794 - 1.518
ESR1	ENSG00000091831	rs3020333	0.713512	0.197074	0.0656401	20	0.994807428135335	0.902	0.521 - 1.563
HAUS4	ENSG00000092036	rs8021296	0.00405292	0.0309852	0.394927	20	0.986359946337537	1.152	1.046 - 1.269
GEMIN2	ENSG00000092208	rs10150709	0.384572	0.797538	0.657764	20	0.990563273569302	1.429	0.639 - 3.193
TRPM7	ENSG00000092439	rs57268282	0.492962	0.524451	0.873582	20	0.994807428135335	1.2	0.713 - 2.018
PHGDH	ENSG00000092621	rs11583993	0.981882	0.981201	0.694627	20	0.998013425299891	0.998	0.863 - 1.155
TGFB2	ENSG00000092969	rs12034138	0.0419764	0.0419764	0.321226	20	0.986359946337537	4.027	1.052 - 15.419
CDC45	ENSG00000093009	rs9618586	0.819442	0.819442	0.392448	20	0.995313194544149	0.874	0.274 - 2.788
CBX5	ENSG00000094916	rs3803044	0.117585	0.225489	0.612763	20	0.986359946337537	2.16	0.823 - 5.665
HIVEP1	ENSG00000095951	rs9470768	0.249455	0.241223	0.0582411	20	0.987608151791989	1.42	0.782 - 2.578
HSP90AB1	ENSG00000096384	rs575034	0.423785	0.423785	0.541361	18	0.994807428135335	0.533	0.114 - 2.489
ITPR3	ENSG00000096433	rs9469532	0.783674	0.813579	0.580311	20	0.994807428135335	1.021	0.881 - 1.183
SIRT1	ENSG00000096717	rs10997832	0.172718	0.719077	0.75083	20	0.986359946337537	0.932	0.843 - 1.031
JAK2	ENSG00000096968	rs6476941	0.599797	0.708326	0.643436	20	0.994807428135335	0.913	0.649 - 1.283
CDC7	ENSG00000097046	rs12137878	0.682934	0.317927	0.826731	20	0.994807428135335	1.025	0.909 - 1.156
SETD1A	ENSG00000099381	rs7206511	0.32546	0.756735	0.972536	20	0.990146	1.328	0.754 - 2.339
SMARCB1	ENSG00000099956	rs35370296	0.937672	0.629968	0.714967	20	0.996475020662327	1.007	0.837 - 1.212
PES1	ENSG00000100029	rs4820872	0.00955662	0.0321202	0.490917	20	0.986359946337537	1.826	1.158 - 2.878
MAPK1	ENSG00000100030	rs12172360	0.353463	0.152455	0.770484	20	0.990563273569302	0.738	0.388 - 1.402
PATZ1	ENSG00000100105	rs131205	0.0399304	0.111199	0.515366	20	0.986359946337537	0.371	0.144 - 0.955
CYB5R3	ENSG00000100243	rs60631826	0.143738	0.502266	0.377476	20	0.986359946337537	0.827	0.64 - 1.067
TOM1	ENSG00000100284	rs138785	0.297063	0.921935	0.592662	20	0.990146	1.061	0.949 - 1.185
CBX7	ENSG00000100307	rs139395	0.603436	0.652085	0.652768	20	0.994807428135335	0.856	0.476 - 1.54
PDGFB	ENSG00000100311	rs5757573	0.105169	0.597537	0.916689	20	0.986359946337537	0.849	0.696 - 1.035
EP300	ENSG00000100393	rs13058113	0.948264	0.9654	0.870415	20	0.996833223030731	0.99	0.73 - 1.343
PYGL	ENSG00000100504	rs55943056	0.412568	0.254911	0.603805	20	0.994807428135335	0.876	0.638 - 1.202
ITPK1	ENSG00000100605	rs79438525	0.941006	0.551443	0.0147198	17	0.996475020662327	1.015	0.678 - 1.52
HIF1A	ENSG00000100644	rs111522409	0.931683	0.606113	0.192786	20	0.996475020662327	1.025	0.579 - 1.814
DICER1	ENSG00000100697	rs1054195	0.242533	0.947286	0.867748	20	0.986359946337537	1.212	0.878 - 1.675
PSMB5	ENSG00000100804	rs11543947	0.113397	0.096047	0.208941	20	0.986359946337537	0.74	0.509 - 1.074
APEX1	ENSG00000100823	rs1760953	0.028623	0.0200123	0.802323	18	0.986359946337537	2.285	1.09 - 4.787
NFKBIA	ENSG00000100906	rs72664840	0.950539	0.295262	0.724184	20	0.997151450214321	1.007	0.814 - 1.246
MMP9	ENSG00000100985	rs13925	0.810804	0.503012	0.941916	20	0.995313194544149	0.951	0.633 - 1.43
MYBL2	ENSG00000101057	rs285205	0.436123	0.178731	0.947881	20	0.994807428135335	1.113	0.85 - 1.458
STK4	ENSG00000101109	rs6073624	0.318983	0.266345	0.97434	20	0.990146	0.817	0.55 - 1.215
DIDO1	ENSG00000101191	rs13040088	0.448659	0.141431	0.88048	20	0.994807428135335	1.123	0.832 - 1.516
CSNK2A1	ENSG00000101266	rs58317189	0.997335	0.997335	0.841783	14	0.999717108764377	1.002	0.307 - 3.266
SAMHD1	ENSG00000101347	rs6016724	0.630508	0.651698	0.0783034	20	0.994807428135335	1.104	0.738 - 1.651
FLT1	ENSG00000102755	rs56728557	0.894418	0.720714	0.0965663	20	0.996475020662327	1.018	0.779 - 1.331
TSC22D1	ENSG00000102804	rs1330098	0.742938	0.381051	0.795369	20	0.994807428135335	0.814	0.237 - 2.79
CRISPLD2	ENSG00000103196	rs8057431	0.541149	0.19228	0.294293	18	0.994807428135335	0.958	0.836 - 1.099
FBXO31	ENSG00000103264	rs62053110	0.256312	0.340842	0.481378	20	0.987608151791989	1.187	0.883 - 1.597
UBE2I	ENSG00000103275	rs12446893	0.271719	0.469728	0.789286	20	0.987608151791989	1.11	0.922 - 1.336
RBL2	ENSG00000103479	rs9929873	0.597214	0.63826	0.417625	20	0.994807428135335	1.026	0.933 - 1.129
NBN	ENSG00000104320	rs2697679	0.782968	0.639179	0.457405	20	0.994807428135335	1.028	0.843 - 1.254
SFRP1	ENSG00000104332	rs13268057	0.391692	0.471284	0.847629	20	0.990563273569302	1.575	0.557 - 4.455
NDRG1	ENSG00000104419	rs2977503	0.467186	0.92995	0.103795	20	0.994807428135335	1.093	0.861 - 1.387
ASAH1	ENSG00000104763	rs4921833	0.834853	0.862978	0.47104	20	0.995313194544149	1.014	0.891 - 1.153
BNIP3L	ENSG00000104765	rs28595197	0.118828	0.140397	0.399482	6	0.986359946337537	0.415	0.138 - 1.253
MAP4K1	ENSG00000104814	rs908644	0.553771	0.567405	0.192933	20	0.994807428135335	1.251	0.596 - 2.629
RELB	ENSG00000104856	rs8111826	0.290548	0.290548	0.472646	9	0.990146	2.114	0.527 - 8.472
DOT1L	ENSG00000104885	rs12459507	0.403924	0.403924	0.21189	20	0.991978061066183	1.375	0.651 - 2.907
RNASEH2A	ENSG00000104889	rs897804	0.850666	0.59262	0.904743	20	0.996475020662327	1.042	0.682 - 1.592
PRKD2	ENSG00000105287	rs60652743	0.411972	0.792138	0.660719	20	0.994506634652823	0.917	0.745 - 1.128
TYK2	ENSG00000105397	rs34725611	0.812105	0.148659	0.888585	20	0.995313194544149	1.037	0.768 - 1.4
HAS1	ENSG00000105509	rs2167418	0.14874	0.154447	0.357622	20	0.986359946337537	0.786	0.566 - 1.09
PPP2R1A	ENSG00000105568	rs61063927	0.317972	0.543254	0.90328	20	0.990146	1.283	0.787 - 2.093
CDK6	ENSG00000105810	rs2282990	0.829262	0.829262	0.651545	18	0.995313194544149	1.218	0.203 - 7.317
NAMPT	ENSG00000105835	rs3801267	0.712057	0.977051	0.991825	20	0.994807428135335	1.167	0.515 - 2.645
HBP1	ENSG00000105856	rs4730220	0.783833	0.842889	0.205077	20	0.994807428135335	1.068	0.667 - 1.711
CAV1	ENSG00000105974	rs1997276	0.732985	0.371833	0.915193	20	0.994807428135335	0.848	0.329 - 2.187
CASP2	ENSG00000106144	rs73170672	0.614528	0.260701	0.304186	10	0.994807428135335	0.833	0.409 - 1.697
HSPB1	ENSG00000106211	rs2868371	0.458756	0.482599	0.077121	20	0.994807428135335	0.786	0.416 - 1.485
SERPINE1	ENSG00000106366	rs2227667	0.668454	0.70589	0.872275	20	0.994807428135335	1.229	0.479 - 3.153
NRF1	ENSG00000106459	rs3735006	0.524805	0.524805	0.719989	20	0.994807428135335	0.732	0.279 - 1.917
EZH2	ENSG00000106462	rs243484	0.238449	0.137722	0.341682	20	0.986359946337537	0.796	0.545 - 1.163
AHR	ENSG00000106546	rs17643734	0.855973	0.311769	0.847427	20	0.996475020662327	1.029	0.757 - 1.398
PSMA2	ENSG00000106588	rs1060304	0.599988	0.559635	0.809545	20	0.994807428135335	0.936	0.731 - 1.198
BLVRA	ENSG00000106605	rs1181573	0.144327	0.831067	0.304825	20	0.986359946337537	0.909	0.799 - 1.033
LIMK1	ENSG00000106683	rs2237503	0.834856	0.560732	0.255264	20	0.995313194544149	0.987	0.869 - 1.12
TGFBR1	ENSG00000106799	rs41283642	0.51645	0.732643	0.711659	9	0.994807428135335	0.866	0.56 - 1.338
ENG	ENSG00000106991	rs10987758	0.805163	0.393452	0.86511	20	0.995313194544149	0.971	0.768 - 1.227
KDM4C	ENSG00000107077	rs6477108	0.0361344	0.233678	0.673309	20	0.986359946337537	2.049	1.047 - 4.009
RASSF4	ENSG00000107551	rs76260312	0.255612	0.702283	0.361036	20	0.987608151791989	1.144	0.907 - 1.443
TRDMT1	ENSG00000107614	rs7092936	0.104068	0.53933	0.895777	14	0.986359946337537	1.387	0.935 - 2.059
STN1	ENSG00000107960	rs11191865	0.312864	0.864694	0.856406	20	0.990146	1.184	0.853 - 1.643
RAD51C	ENSG00000108384	rs35797125	0.0137322	0.00610932	0.178839	20	0.986359946337537	0.89	0.811 - 0.976
RPS6KB1	ENSG00000108443	rs1292060	0.147665	0.394761	0.564539	20	0.986359946337537	1.732	0.823 - 3.641
UTP6	ENSG00000108651	rs1034627	0.427222	0.670181	0.673235	20	0.994807428135335	0.763	0.391 - 1.489
CCL2	ENSG00000108691	rs112571888	0.72458	0.934992	0.795411	15	0.994807428135335	1.246	0.367 - 4.236
ABI3	ENSG00000108798	rs66534734	0.567692	0.567692	0.186242	17	0.994807428135335	0.737	0.258 - 2.102
SMURF2	ENSG00000108854	rs77366070	0.549543	0.679307	0.437353	20	0.994807428135335	0.894	0.619 - 1.29
DUSP3	ENSG00000108861	rs1230398	0.020094	0.0812815	0.398614	20	0.986359946337537	0.751	0.589 - 0.956
WSB1	ENSG00000109046	rs4795561	0.354412	0.32436	0.202639	20	0.990563273569302	0.866	0.638 - 1.175
INPP4B	ENSG00000109452	rs1373036	0.579381	0.623917	0.0780246	20	0.994807428135335	1.053	0.878 - 1.263
PPARGC1A	ENSG00000109819	rs74893741	0.0551995	0.212526	0.15819	20	0.986359946337537	0.844	0.709 - 1.004
CCND1	ENSG00000110092	rs1960217	0.333702	0.793225	0.0873994	20	0.990563273569302	0.826	0.562 - 1.216
PRPF19	ENSG00000110107	rs4938990	0.327072	0.707465	0.827347	20	0.990146	1.252	0.799 - 1.963
EIF4G2	ENSG00000110321	rs2242360	0.636961	0.962223	0.301003	20	0.994807428135335	0.851	0.436 - 1.662
MVK	ENSG00000110921	rs35092346	0.281298	0.374549	0.158706	20	0.987608151791989	1.489	0.722 - 3.074
GLI1	ENSG00000111087	rs4760259	0.302803	0.565913	0.729098	20	0.990146	0.581	0.207 - 1.631
MAGOHB	ENSG00000111196	rs2305853	0.121966	0.230989	0.394612	20	0.986359946337537	1.419	0.911 - 2.212
DUSP16	ENSG00000111266	rs4570678	0.7553	0.427764	0.12843	20	0.994807428135335	0.962	0.755 - 1.226
ALDH2	ENSG00000111275	rs7969271	0.930186	0.959808	0.548441	20	0.996475020662327	1.011	0.792 - 1.291
CDKN1B	ENSG00000111276	rs7956514	0.674795	0.437565	0.301834	20	0.994807428135335	0.882	0.49 - 1.586
CDK2AP1	ENSG00000111328	rs3088303	0.26378	0.865474	0.178622	20	0.987608151791989	1.095	0.934 - 1.283
VDR	ENSG00000111424	rs7975232	0.890936	0.712991	0.549627	10	0.996475020662327	1.035	0.63 - 1.701
IFNG	ENSG00000111537	rs2870960	0.843999	0.573386	0.442626	20	0.996156315189873	0.923	0.415 - 2.051
TIMELESS	ENSG00000111602	rs812279	0.646643	0.646643	0.248895	10	0.994807428135335	0.81	0.33 - 1.99
GAPDH	ENSG00000111640	rs9634157	0.671881	0.599886	0.60561	20	0.994807428135335	0.956	0.776 - 1.178
ASF1A	ENSG00000111875	rs147531464	0.600696	0.925432	0.132714	20	0.994807428135335	0.95	0.782 - 1.153
FBXO5	ENSG00000112029	rs2207610	0.637959	0.698457	0.609529	20	0.994807428135335	1.219	0.535 - 2.778
MAPK14	ENSG00000112062	rs9380547	0.671772	0.688317	0.371555	20	0.994807428135335	0.912	0.597 - 1.394
SRSF3	ENSG00000112081	rs9368943	0.835841	0.0461054	0.083361	20	0.995313194544149	1.034	0.753 - 1.42
E2F3	ENSG00000112242	rs6937778	0.147475	0.479266	0.955802	16	0.986359946337537	1.681	0.832 - 3.396
GMNN	ENSG00000112312	rs2754775	0.00776306	0.034454	0.871035	20	0.986359946337537	2.496	1.273 - 4.895
CCND3	ENSG00000112576	rs72853854	0.0245398	0.196779	0.060697	20	0.986359946337537	0.585	0.367 - 0.934
SRF	ENSG00000112658	rs4398731	0.0818901	0.0818901	0.608377	16	0.986359946337537	0.287	0.07 - 1.171
VEGFA	ENSG00000112715	rs11965885	0.983543	0.501781	0.356126	20	0.998013425299891	1.003	0.748 - 1.345
TTK	ENSG00000112742	rs7745127	0.510797	0.510797	0.734176	20	0.994807428135335	0.623	0.152 - 2.554
LOX	ENSG00000113083	rs840461	0.506613	0.506613	0.987461	10	0.994807428135335	0.658	0.191 - 2.264
SPARC	ENSG00000113140	rs11167553	0.0542037	0.369556	0.960015	20	0.986359946337537	1.488	0.993 - 2.232
HMGCR	ENSG00000113161	rs6453133	0.940002	0.850236	0.302818	20	0.996475020662327	1.023	0.57 - 1.834
CNOT6	ENSG00000113300	rs2387281	0.167289	0.493257	0.973784	20	0.986359946337537	1.105	0.959 - 1.273
LMNB1	ENSG00000113368	rs1510955	0.224983	0.742035	0.0865526	20	0.986359946337537	1.15	0.918 - 1.442
SMAD5	ENSG00000113658	rs2906834	0.328543	0.544608	0.0154585	20	0.990146	1.057	0.946 - 1.182
CSNK1A1	ENSG00000113712	rs10069731	0.450992	0.450992	0.998235	20	0.994807428135335	1.786	0.395 - 8.073
OGG1	ENSG00000114026	rs12490900	0.295022	0.295022	0.553449	20	0.990146	0.482	0.123 - 1.888
TP53I3	ENSG00000115129	rs10191964	0.347529	0.562528	0.440813	20	0.990563273569302	1.075	0.925 - 1.25
RTN4	ENSG00000115310	rs10170340	0.131737	0.0214274	0.967488	20	0.986359946337537	1.197	0.947 - 1.511
STAT1	ENSG00000115415	rs6745710	0.206315	0.388628	0.712386	20	0.986359946337537	0.491	0.163 - 1.481
IL1R1	ENSG00000115594	rs12624116	0.508656	0.589462	0.774127	19	0.994807428135335	0.824	0.463 - 1.464
EPAS1	ENSG00000116016	rs11691694	0.865732	0.447881	0.243192	20	0.996475020662327	1.026	0.762 - 1.381
ARID3A	ENSG00000116017	rs71335282	0.0766297	0.0766297	0.752117	17	0.986359946337537	2.508	0.906 - 6.94
NFE2L2	ENSG00000116044	rs1806649	0.760302	0.760302	0.0944443	20	0.994807428135335	0.831	0.253 - 2.727
DHCR24	ENSG00000116133	rs4927176	0.597896	0.397375	0.972022	20	0.994807428135335	1.079	0.812 - 1.434
CHD5	ENSG00000116254	rs2843493	0.00949379	0.0231409	0.402979	20	0.986359946337537	3.846	1.39 - 10.642
ERRFI1	ENSG00000116285	rs7532413	0.492968	0.578849	0.668126	20	0.994807428135335	1.611	0.412 - 6.297
PARK7	ENSG00000116288	rs35675666	0.464819	0.548344	0.96173	20	0.994807428135335	0.922	0.741 - 1.147
HDAC1	ENSG00000116478	rs8176781	0.237339	0.237339	0.918008	12	0.986359946337537	1.407	0.798 - 2.48
CTH	ENSG00000116761	rs663465	0.823529	0.867888	0.57509	20	0.995313194544149	0.98	0.817 - 1.174
AKT3	ENSG00000117020	rs67027895	0.364819	0.100797	0.61961	20	0.990563273569302	1.382	0.687 - 2.782
KDM5B	ENSG00000117139	rs12047455	0.938095	0.914852	0.728762	20	0.996475020662327	1.019	0.64 - 1.622
CDK18	ENSG00000117266	rs6691512	0.367688	0.367688	0.276401	20	0.990563273569302	0.581	0.179 - 1.892
P3H1	ENSG00000117385	rs10890213	0.991133	0.00488631	0.0133461	20	0.998987542369437	0.998	0.746 - 1.336
ARID1A	ENSG00000117713	rs17162311	0.10506	0.227763	0.685279	20	0.986359946337537	1.128	0.975 - 1.305
CTSD	ENSG00000117984	rs187312763	0.913786	0.578966	0.576152	11	0.996475020662327	1.023	0.674 - 1.554
ATF6	ENSG00000118217	rs1136046	0.874936	0.728043	0.740271	20	0.996475020662327	0.984	0.807 - 1.2
SGK1	ENSG00000118515	rs17827161	0.544478	0.466488	0.225617	8	0.994807428135335	1.078	0.846 - 1.372
CCN2	ENSG00000118523	rs440883	0.494019	0.992699	0.830714	20	0.994807428135335	0.886	0.626 - 1.253
SLC16A7	ENSG00000118596	rs17650311	0.177821	0.0435941	0.598473	20	0.986359946337537	0.705	0.424 - 1.172
RAD23B	ENSG00000119318	rs10816493	0.935809	0.548486	0.367499	20	0.996475020662327	0.984	0.672 - 1.443
CTNNAL1	ENSG00000119326	rs145921138	0.887255	0.579607	0.92573	20	0.996475020662327	1.013	0.846 - 1.213
NEK6	ENSG00000119408	rs72759285	0.228428	0.371412	0.203094	20	0.986359946337537	0.921	0.805 - 1.053
NEK9	ENSG00000119638	rs77762397	0.536504	0.194888	0.360111	20	0.994807428135335	0.707	0.235 - 2.125
DNMT3A	ENSG00000119772	rs7578575	0.885683	0.880158	0.867107	20	0.996475020662327	1.048	0.551 - 1.995
HELLS	ENSG00000119969	rs3740358	0.257347	0.445528	0.740911	20	0.987608151791989	0.889	0.725 - 1.09
DUSP1	ENSG00000120129	rs7702178	0.86776	0.614038	0.502205	20	0.996475020662327	1.077	0.449 - 2.585
TGFBI	ENSG00000120708	rs10074474	0.202843	0.565325	0.563132	19	0.986359946337537	0.902	0.77 - 1.057
CLU	ENSG00000120885	rs73231005	0.155121	0.155121	0.181561	20	0.986359946337537	2.067	0.76 - 5.628
SPOP	ENSG00000121067	rs10514970	0.866108	0.866108	0.457742	8	0.996475020662327	1.137	0.255 - 5.079
RECK	ENSG00000122707	rs6476527	0.828495	0.639403	0.61935	20	0.995313194544149	1.115	0.417 - 2.98
EGR2	ENSG00000122877	rs7068361	0.881692	0.881692	0.162553	20	0.996475020662327	0.933	0.375 - 2.323
ITPR2	ENSG00000123104	rs74976642	0.540472	0.44006	0.105456	20	0.994807428135335	0.941	0.774 - 1.144
WWP1	ENSG00000123124	rs79771826	0.586163	0.52439	0.332603	12	0.994807428135335	0.946	0.775 - 1.155
CDK2	ENSG00000123374	rs75639074	0.590225	0.27519	0.919095	14	0.994807428135335	0.712	0.207 - 2.448
HJURP	ENSG00000123485	rs13016553	0.327157	0.327157	0.700083	20	0.990146	0.586	0.202 - 1.706
AGO2	ENSG00000123908	rs1060832	0.902856	0.82558	0.759818	20	0.996475020662327	1.025	0.69 - 1.522
GNMT	ENSG00000124713	rs2395943	0.313113	0.321608	0.660472	20	0.990146	0.922	0.787 - 1.08
CDKN1A	ENSG00000124762	rs12199346	0.404473	0.640223	0.270447	20	0.992037965432099	1.176	0.803 - 1.722
SOX4	ENSG00000124766	rs6935117	0.194602	0.176678	0.937813	20	0.986359946337537	0.546	0.219 - 1.362
DEK	ENSG00000124795	rs77566747	0.461732	0.619792	0.646378	14	0.994807428135335	1.246	0.694 - 2.237
EEF1E1	ENSG00000124802	rs9392959	0.313798	0.547551	0.976073	20	0.990146	0.514	0.14 - 1.878
IRF1	ENSG00000125347	rs11741255	0.236406	0.271155	0.931563	20	0.986359946337537	0.593	0.249 - 1.409
BMP4	ENSG00000125378	rs2855530	0.534281	0.602361	0.400504	20	0.994807428135335	0.772	0.342 - 1.744
GRK4	ENSG00000125388	rs2471338	0.0540849	0.301811	0.260541	20	0.986359946337537	1.221	0.996 - 1.497
PAX8	ENSG00000125618	rs4849179	0.636509	0.305989	0.424752	20	0.994807428135335	0.969	0.851 - 1.104
CLPP	ENSG00000125656	rs61354472	0.721908	0.168219	0.350983	20	0.994807428135335	0.946	0.696 - 1.285
CAPNS1	ENSG00000126247	rs2231568	0.78112	0.395104	0.532342	20	0.994807428135335	0.949	0.653 - 1.377
IRF3	ENSG00000126456	rs7259683	0.98916	0.565491	0.424513	20	0.998916774954259	1.002	0.765 - 1.313
STAT5A	ENSG00000126561	rs9909659	0.80259	0.997824	0.039287	20	0.995313194544149	0.935	0.552 - 1.584
BECN1	ENSG00000126581	rs1011157	0.845799	0.371796	0.00284185	20	0.996156315189873	1.023	0.817 - 1.281
MAP2K2	ENSG00000126934	rs10250	0.40528	0.939029	0.391384	20	0.992195364264561	1.131	0.846 - 1.511
YEATS4	ENSG00000127337	rs7136238	0.447073	0.122238	0.264917	20	0.994807428135335	0.963	0.874 - 1.061
PIN1	ENSG00000127445	rs889162	0.148668	0.237769	0.151688	20	0.986359946337537	1.956	0.787 - 4.862
SIN3B	ENSG00000127511	rs118107491	0.583419	0.496278	0.65641	20	0.994807428135335	1.091	0.799 - 1.491
SMARCA4	ENSG00000127616	rs73013167	0.927164	0.395849	0.380942	20	0.996475020662327	1.021	0.66 - 1.579
GNG11	ENSG00000127920	rs180279	0.993316	0.48073	0.557223	18	0.999157088110188	0.998	0.592 - 1.683
DGCR8	ENSG00000128191	rs138402987	0.310943	0.532875	0.593217	20	0.990146	0.926	0.797 - 1.075
IRF5	ENSG00000128604	rs3778748	0.927268	0.572885	0.858853	20	0.996475020662327	1.005	0.9 - 1.123
PLD2	ENSG00000129219	rs2286670	0.9275	0.881722	0.974767	20	0.996475020662327	1.008	0.846 - 1.201
ILF3	ENSG00000129351	rs12610411	0.910699	0.910699	0.87366	20	0.996475020662327	1.084	0.267 - 4.402
BCL2L2	ENSG00000129473	rs34425415	0.976823	0.635033	NA	NA	0.997231658733969	1.011	0.478 - 2.139
CDKN1C	ENSG00000129757	rs234854	0.00916915	0.0107741	0.162766	20	0.986359946337537	0.403	0.204 - 0.798
GADD45G	ENSG00000130222	rs7044445	0.264924	0.157589	0.569297	20	0.987608151791989	1.37	0.788 - 2.381
ARPC1B	ENSG00000130429	rs2003499	0.996422	0.948736	0.632037	20	0.999717108764377	1.001	0.684 - 1.464
GDF15	ENSG00000130513	rs4808795	0.305595	0.414619	0.342526	20	0.990146	0.823	0.567 - 1.194
ATXN10	ENSG00000130638	rs134861	0.35016	0.0917223	0.45417	20	0.990563273569302	0.869	0.647 - 1.167
PAK4	ENSG00000130669	rs754703	0.319301	0.483006	0.197121	20	0.990146	0.846	0.61 - 1.175
TRIM28	ENSG00000130726	rs7257669	0.479849	0.239343	0.533604	20	0.994807428135335	1.221	0.702 - 2.122
ATG4D	ENSG00000130734	rs8111563	0.960582	0.960582	0.845512	20	0.997231658733969	0.974	0.339 - 2.797
DNMT1	ENSG00000130816	rs6511685	0.632499	0.911962	0.676159	20	0.994807428135335	0.922	0.662 - 1.285
RBM39	ENSG00000131051	rs1886695	0.111553	0.124671	0.551125	19	0.986359946337537	1.763	0.877 - 3.546
NR1H2	ENSG00000131408	rs12984494	0.934278	0.934278	0.731321	15	0.996475020662327	0.964	0.401 - 2.316
ACLY	ENSG00000131473	rs34200091	0.748794	0.269785	0.84897	20	0.994807428135335	1.079	0.677 - 1.721
NINJ1	ENSG00000131669	rs12235416	0.0213931	0.304748	0.725276	20	0.986359946337537	1.212	1.029 - 1.427
LGALS3	ENSG00000131981	rs7141706	0.982278	0.982278	0.550045	20	0.998013425299891	0.987	0.316 - 3.081
RAF1	ENSG00000132155	rs4684871	0.239967	0.549751	0.99551	20	0.986359946337537	0.765	0.49 - 1.195
PPARG	ENSG00000132170	rs1699346	0.404389	0.635326	0.847644	20	0.992037965432099	1.123	0.855 - 1.477
RRP8	ENSG00000132275	rs11040933	0.315159	0.323224	0.596798	20	0.990146	1.16	0.868 - 1.55
IMMT	ENSG00000132305	rs12475126	0.654601	0.593335	0.574381	20	0.994807428135335	0.971	0.856 - 1.103
RAN	ENSG00000132341	rs75335470	0.747989	0.854535	0.52547	20	0.994807428135335	1.134	0.526 - 2.447
MYBBP1A	ENSG00000132382	rs1871348	0.900478	0.802239	0.561798	20	0.996475020662327	0.968	0.579 - 1.617
GRSF1	ENSG00000132463	rs6814981	0.364543	0.194952	0.552499	9	0.990563273569302	1.753	0.521 - 5.9
KDM6B	ENSG00000132510	rs17807204	0.610251	0.245862	0.221495	20	0.994807428135335	0.875	0.523 - 1.463
XAF1	ENSG00000132530	rs1533031	0.402379	0.180903	0.583275	20	0.990563273569302	0.749	0.38 - 1.474
TERF2	ENSG00000132604	rs9939870	0.93936	0.238035	0.867855	20	0.996475020662327	0.985	0.668 - 1.453
RBM38	ENSG00000132819	rs910758	0.197729	0.197729	0.291016	20	0.986359946337537	2.362	0.639 - 8.738
KL	ENSG00000133116	rs680381	0.137012	0.346985	0.912	20	0.986359946337537	1.309	0.918 - 1.868
PDZD2	ENSG00000133401	rs10940973	0.218605	0.218605	0.938525	20	0.986359946337537	2.312	0.608 - 8.787
MKRN1	ENSG00000133606	rs28784908	0.578865	0.578865	0.738125	19	0.994807428135335	0.862	0.511 - 1.454
BTG1	ENSG00000133639	rs1032433	0.405815	0.954119	0.915995	20	0.992278267716535	0.763	0.403 - 1.445
RRAS2	ENSG00000133818	rs2915407	0.417493	0.525774	0.572391	20	0.994807428135335	0.911	0.727 - 1.141
MEN1	ENSG00000133895	rs582980	0.309157	0.444291	0.296148	20	0.990146	1.333	0.766 - 2.321
LOXL2	ENSG00000134013	rs59478886	0.316738	0.848906	0.969863	20	0.990146	0.906	0.746 - 1.099
CCNB1	ENSG00000134057	rs352626	0.500386	0.531189	0.799551	20	0.994807428135335	1.203	0.703 - 2.061
BHLHE40	ENSG00000134107	rs6803795	0.960064	0.310294	0.93579	20	0.997231658733969	1.022	0.432 - 2.416
DDB2	ENSG00000134574	rs2242261	0.99384	0.491322	0.553157	20	0.999157088110188	1.001	0.728 - 1.376
ETS1	ENSG00000134954	rs55836957	0.609781	0.650225	0.648906	16	0.994807428135335	0.763	0.27 - 2.154
DMTF1	ENSG00000135164	rs6964225	0.877073	0.877073	0.19273	20	0.996475020662327	0.901	0.24 - 3.387
MAP3K7	ENSG00000135341	rs17747150	0.263762	0.386704	0.272638	20	0.987608151791989	0.773	0.492 - 1.214
CDK4	ENSG00000135446	rs111566142	0.598238	0.598238	0.727357	20	0.994807428135335	0.798	0.344 - 1.849
HNRNPA1	ENSG00000135486	rs35979828	0.578622	0.578622	0.957311	3	0.994807428135335	0.799	0.361 - 1.766
MDM2	ENSG00000135679	rs7304105	0.753749	0.83111	0.314275	20	0.994807428135335	0.975	0.835 - 1.139
EGLN1	ENSG00000135766	rs74143867	0.666952	0.431953	0.396606	20	0.994807428135335	0.939	0.706 - 1.25
RNASEL	ENSG00000135828	rs11072	0.762718	0.832115	0.86141	20	0.994807428135335	1.047	0.779 - 1.406
RNASEH2B	ENSG00000136104	rs41292768	0.180599	0.831665	0.728335	20	0.986359946337537	1.131	0.944 - 1.356
CKAP2	ENSG00000136108	rs9568734	0.628236	0.859774	0.685458	20	0.994807428135335	0.972	0.868 - 1.09
IL6	ENSG00000136244	rs10265117	0.0450384	0.0585974	0.346354	20	0.986359946337537	0.407	0.169 - 0.98
BRIP1	ENSG00000136492	rs4988340	0.243705	0.343025	0.476315	20	0.986359946337537	0.615	0.272 - 1.393
BLK	ENSG00000136573	rs4840568	0.875024	0.77813	0.0597802	20	0.996475020662327	1.014	0.854 - 1.204
IL1RN	ENSG00000136689	rs72950883	0.574415	0.913558	0.609095	20	0.994807428135335	1.201	0.634 - 2.272
BIN1	ENSG00000136717	rs11682128	0.144722	0.341237	0.982996	20	0.986359946337537	1.084	0.973 - 1.208
TXN	ENSG00000136810	rs7035393	0.22788	0.244232	0.476367	20	0.986359946337537	0.852	0.657 - 1.105
SMC2	ENSG00000136824	rs2122576	0.708125	0.771217	0.154605	20	0.994807428135335	1.067	0.761 - 1.496
KLF4	ENSG00000136826	rs77233150	0.24119	0.433899	0.0529519	11	0.986359946337537	0.432	0.106 - 1.757
SLC31A2	ENSG00000136867	rs7856379	0.457789	0.718689	0.985924	20	0.994807428135335	1.116	0.836 - 1.489
TLR4	ENSG00000136869	rs2770150	0.861578	0.632009	0.346358	20	0.996475020662327	1.011	0.893 - 1.144
MYC	ENSG00000136997	rs10956401	0.839717	0.603677	0.239252	20	0.995549249462537	1.095	0.454 - 2.642
PIM1	ENSG00000137193	rs74686210	0.00513642	0.0802592	0.604101	13	0.986359946337537	1.682	1.169 - 2.421
MDC1	ENSG00000137337	rs114281305	0.687871	0.75309	0.788326	20	0.994807428135335	1.072	0.764 - 1.503
TLR2	ENSG00000137462	rs1439164	0.95708	0.723656	0.759539	20	0.997231658733969	0.985	0.567 - 1.711
ARRB1	ENSG00000137486	rs11236416	0.632135	0.480492	0.834408	20	0.994807428135335	0.93	0.692 - 1.251
NEK1	ENSG00000137601	rs7696352	0.430891	0.966872	0.397361	20	0.994807428135335	0.909	0.717 - 1.153
SMAD6	ENSG00000137834	rs76912608	0.125211	0.297747	0.269769	20	0.986359946337537	1.789	0.851 - 3.763
PPM1B	ENSG00000138032	rs12712912	0.880066	0.966028	0.219679	20	0.996475020662327	0.936	0.399 - 2.2
PNPT1	ENSG00000138035	rs782642	0.0928417	0.496246	0.546376	20	0.986359946337537	1.46	0.939 - 2.271
ATRAID	ENSG00000138085	rs2384575	0.690216	0.96172	0.443129	20	0.994807428135335	0.958	0.778 - 1.181
KIF11	ENSG00000138160	rs10882098	0.343776	0.580039	0.713556	20	0.990563273569302	1.547	0.627 - 3.821
CARF	ENSG00000138380	rs6757954	0.539803	0.699474	0.300656	20	0.994807428135335	1.33	0.534 - 3.313
CNOT6L	ENSG00000138767	rs116701333	0.612352	0.420002	0.355825	20	0.994807428135335	1.125	0.713 - 1.777
ETV6	ENSG00000139083	rs35868427	0.334173	0.700909	0.293497	20	0.990563273569302	1.282	0.775 - 2.121
DUSP6	ENSG00000139318	rs10745495	0.77726	0.899545	0.953119	20	0.994807428135335	0.952	0.68 - 1.335
RB1	ENSG00000139687	rs9535032	0.805492	0.266008	0.559903	20	0.995313194544149	0.944	0.595 - 1.497
NIPA2	ENSG00000140157	rs8028189	0.325427	0.772598	0.271092	13	0.990146	1.16	0.863 - 1.559
PML	ENSG00000140464	rs10851868	0.858882	0.73449	0.2839	20	0.996475020662327	0.97	0.696 - 1.352
ULK3	ENSG00000140474	rs936229	0.80214	0.409289	0.767969	20	0.995313194544149	1.019	0.882 - 1.176
SLC5A2	ENSG00000140675	rs6565236	0.905691	0.905691	0.699553	20	0.996475020662327	1.084	0.287 - 4.096
TGFB1I1	ENSG00000140682	rs7188278	0.848898	0.523307	0.732694	20	0.996475020662327	1.077	0.5 - 2.319
MINK1	ENSG00000141503	rs3966782	0.772236	0.392757	0.828529	20	0.994807428135335	0.97	0.788 - 1.194
SAT2	ENSG00000141504	rs858520	0.271555	0.415244	0.129725	20	0.987608151791989	1.153	0.894 - 1.487
PIK3R5	ENSG00000141506	rs400439	0.088934	0.28886	0.328794	12	0.986359946337537	1.874	0.909 - 3.865
TP53	ENSG00000141510	rs35850753	0.255312	0.294018	0.150972	20	0.987608151791989	0.564	0.21 - 1.513
RPTOR	ENSG00000141564	rs4062178	0.309474	0.361709	0.49122	20	0.990146	1.139	0.886 - 1.466
CBX8	ENSG00000141570	rs72847429	0.857913	0.857913	0.922396	12	0.996475020662327	0.918	0.358 - 2.352
ERBB2	ENSG00000141736	rs903506	0.818481	0.194972	0.272978	20	0.995313194544149	0.884	0.309 - 2.53
SIRT3	ENSG00000142082	rs72878032	0.471507	0.578655	0.415713	20	0.994807428135335	1.154	0.782 - 1.703
SOD1	ENSG00000142168	rs16988435	0.661783	0.886695	0.442483	14	0.994807428135335	1.185	0.554 - 2.534
SIK1	ENSG00000142178	rs78396512	0.672627	0.608219	0.67542	20	0.994807428135335	1.168	0.569 - 2.396
AKT1	ENSG00000142208	rs45490496	0.200455	0.368721	0.821076	20	0.986359946337537	1.172	0.919 - 1.496
CARM1	ENSG00000142453	rs78301016	0.431981	0.290468	0.0650943	20	0.994807428135335	0.868	0.611 - 1.235
RPL11	ENSG00000142676	rs77766201	0.375981	0.38092	0.879318	20	0.990563273569302	0.763	0.419 - 1.389
MAP3K6	ENSG00000142733	rs11548322	0.255951	0.358484	0.840083	8	0.987608151791989	1.148	0.905 - 1.458
CREG1	ENSG00000143162	rs3767443	0.701205	0.792081	0.950746	20	0.994807428135335	0.949	0.727 - 1.24
MCL1	ENSG00000143384	rs4970966	0.101433	0.340947	0.282537	20	0.986359946337537	0.734	0.506 - 1.063
SELENBP1	ENSG00000143416	rs2769264	0.168292	0.652508	0.773771	20	0.986359946337537	1.716	0.796 - 3.701
DTL	ENSG00000143476	rs114478555	0.387038	0.387038	0.537751	14	0.990563273569302	0.568	0.157 - 2.048
TP53BP2	ENSG00000143514	rs61823581	0.996479	0.509092	0.409751	20	0.999717108764377	0.999	0.668 - 1.493
ARF1	ENSG00000143761	rs964941	0.135815	0.274496	0.359022	20	0.986359946337537	2.469	0.753 - 8.096
ITPKB	ENSG00000143772	rs6694031	0.875392	0.955144	0.773472	20	0.996475020662327	0.955	0.536 - 1.7
PARP1	ENSG00000143799	rs3219023	0.398005	0.189743	0.943073	20	0.990563273569302	0.916	0.748 - 1.122
LBR	ENSG00000143815	rs11578124	0.0499078	0.0499078	0.439744	20	0.986359946337537	2.99	1 - 8.939
ASXL2	ENSG00000143970	rs13002752	0.13419	0.13419	0.736838	20	0.986359946337537	1.901	0.82 - 4.408
FANCD2	ENSG00000144554	rs2075310	0.139423	0.407469	0.583982	20	0.986359946337537	0.852	0.689 - 1.054
CCNA2	ENSG00000145386	rs3762840	0.060683	0.060683	0.736482	20	0.986359946337537	2.004	0.969 - 4.145
METTL14	ENSG00000145388	rs6828070	0.6704	0.63372	0.845512	20	0.994807428135335	0.897	0.544 - 1.479
SKP2	ENSG00000145604	rs3804439	0.486828	0.323354	0.118652	20	0.994807428135335	0.918	0.721 - 1.169
ATG12	ENSG00000145782	rs34852	0.340536	0.753305	0.627132	20	0.990563273569302	0.904	0.736 - 1.112
IGFBP3	ENSG00000146674	rs1525828	0.726869	0.335472	0.0935868	20	0.994807428135335	1.047	0.808 - 1.358
PURB	ENSG00000146676	rs7799097	0.143795	0.143795	0.05876	20	0.986359946337537	2.495	0.732 - 8.505
NCAPG2	ENSG00000146918	rs73165344	0.185049	0.218007	0.577726	20	0.986359946337537	0.85	0.669 - 1.081
MTDH	ENSG00000147649	rs117515213	0.417481	0.481925	0.467877	20	0.994807428135335	0.76	0.391 - 1.475
CDKN2B	ENSG00000147883	rs2069422	0.828668	0.484998	0.143784	20	0.995313194544149	0.981	0.826 - 1.166
CDKN2A	ENSG00000147889	rs2188127	0.0643281	0.0811545	0.351686	19	0.986359946337537	0.466	0.207 - 1.047
LCN2	ENSG00000148346	rs13297866	0.140254	0.445466	0.661588	20	0.986359946337537	0.755	0.52 - 1.097
NOTCH1	ENSG00000148400	rs10870084	0.3982	0.447655	0.144828	20	0.990563273569302	0.848	0.578 - 1.243
ZEB1	ENSG00000148516	rs9417869	0.606146	0.606146	0.834032	20	0.994807428135335	1.343	0.438 - 4.117
PDCD11	ENSG00000148843	rs11191679	0.176797	0.176797	0.993663	20	0.986359946337537	2.667	0.642 - 11.076
ATM	ENSG00000149311	rs79866170	0.874382	0.885268	0.220963	8	0.996475020662327	1.064	0.494 - 2.292
INCENP	ENSG00000149503	rs11230911	0.876035	0.735512	0.105718	20	0.996475020662327	0.975	0.712 - 1.336
CHEK1	ENSG00000149554	rs76045215	0.63997	0.251921	0.308841	20	0.994807428135335	0.805	0.323 - 2.001
TAGLN	ENSG00000149591	rs8521	0.287643	0.982403	0.593806	20	0.98847864049873	0.949	0.861 - 1.045
LATS2	ENSG00000150457	rs80327562	0.932309	0.0715662	0.44949	20	0.996475020662327	1.015	0.712 - 1.448
PDCD4	ENSG00000150593	rs11195360	0.474299	0.66005	0.173017	20	0.994807428135335	1.142	0.793 - 1.645
FOXO1	ENSG00000150907	rs9549200	0.910876	0.9282	0.990876	20	0.996475020662327	0.953	0.411 - 2.209
ITPR1	ENSG00000150995	rs2322800	0.559539	0.541111	0.589251	20	0.994807428135335	1.098	0.801 - 1.505
EIF4E	ENSG00000151247	rs7661487	0.0398217	0.352332	0.573354	20	0.986359946337537	1.308	1.013 - 1.689
VENTX	ENSG00000151650	rs2995337	0.831489	0.3733	0.434399	20	0.995313194544149	0.967	0.707 - 1.321
FBXO4	ENSG00000151876	rs604472	0.561808	0.837108	0.31366	20	0.994807428135335	1.328	0.51 - 3.458
BAG3	ENSG00000151929	rs196336	0.755522	0.256177	0.0351729	20	0.994807428135335	1.07	0.698 - 1.641
ATG10	ENSG00000152348	rs112413913	0.117611	0.145421	0.855718	20	0.986359946337537	0.884	0.758 - 1.031
ANAPC1	ENSG00000153107	rs12711639	0.93345	0.93345	0.687373	20	0.996475020662327	1.022	0.617 - 1.691
ING1	ENSG00000153487	rs9521916	0.436477	0.810091	0.254282	20	0.994807428135335	1.118	0.844 - 1.482
CEBPG	ENSG00000153879	rs181905656	0.433366	0.255153	0.714574	15	0.994807428135335	1.44	0.578 - 3.588
HS2ST1	ENSG00000153936	rs61800752	0.919576	0.5081	0.533864	20	0.996475020662327	1.022	0.676 - 1.544
SORBS2	ENSG00000154556	rs6847341	0.92507	0.790731	0.884475	20	0.996475020662327	1.028	0.583 - 1.811
BTG3	ENSG00000154640	rs243588	0.102575	0.102575	0.533083	14	0.986359946337537	1.624	0.907 - 2.907
XPC	ENSG00000154767	rs3731102	0.44827	0.980297	0.694402	18	0.994807428135335	0.829	0.511 - 1.346
DEPTOR	ENSG00000155792	rs1467044	0.0974692	0.195762	0.867914	20	0.986359946337537	1.329	0.949 - 1.86
SMG1	ENSG00000157106	rs35480808	0.654386	0.591073	0.448383	20	0.994807428135335	1.125	0.671 - 1.887
DYRK1A	ENSG00000157540	rs11702026	0.469029	0.688624	0.475288	20	0.994807428135335	1.338	0.608 - 2.947
ETS2	ENSG00000157557	rs11254	0.0381259	0.0128965	0.335041	20	0.986359946337537	1.319	1.015 - 1.713
BRAF	ENSG00000157764	rs1044927	0.992778	0.992778	0.20282	20	0.999157088110188	0.996	0.394 - 2.517
PINK1	ENSG00000158828	rs7520498	0.699542	0.726078	0.934588	20	0.994807428135335	0.941	0.691 - 1.282
RUNX1	ENSG00000159216	rs56045941	0.925871	0.638952	0.976686	20	0.996475020662327	1.063	0.292 - 3.87
MORC3	ENSG00000159256	rs28385572	0.222018	0.323479	0.434127	20	0.986359946337537	1.122	0.933 - 1.348
CHAF1B	ENSG00000159259	rs117646692	0.100728	0.100728	0.347654	4	0.986359946337537	0.53	0.248 - 1.131
BTG2	ENSG00000159388	rs4971226	0.161176	0.0360839	0.0434232	20	0.986359946337537	1.126	0.954 - 1.33
CBS	ENSG00000160200	rs11700748	0.00602096	0.336802	0.77452	20	0.986359946337537	1.135	1.037 - 1.242
MCM3AP	ENSG00000160294	rs8131458	0.0368599	0.442551	0.00391521	20	0.986359946337537	0.836	0.707 - 0.989
NLRX1	ENSG00000160703	rs4148170	0.686163	0.1404	0.72118	20	0.994807428135335	0.849	0.384 - 1.878
FDPS	ENSG00000160752	rs6677385	0.0988909	0.0988909	0.692684	20	0.986359946337537	2.03	0.876 - 4.705
LMNA	ENSG00000160789	rs609625	0.0622576	0.0600783	0.440883	20	0.986359946337537	1.267	0.988 - 1.626
NACC1	ENSG00000160877	rs4926198	0.991306	0.991306	0.959615	15	0.999094842590084	1.003	0.55 - 1.831
HK3	ENSG00000160883	rs7726380	0.521039	0.649719	0.353972	20	0.994807428135335	1.332	0.555 - 3.201
SRSF2	ENSG00000161547	rs9914041	0.961027	0.614653	0.289292	20	0.997231658733969	1.028	0.335 - 3.159
RACGAP1	ENSG00000161800	rs60042968	0.595649	0.245148	0.676865	20	0.994807428135335	1.175	0.648 - 2.13
TNFSF13	ENSG00000161955	rs11552708	0.77827	0.275784	0.572015	20	0.994807428135335	1.028	0.848 - 1.247
RBBP4	ENSG00000162521	rs10914582	0.526601	0.526601	0.758359	20	0.994807428135335	0.583	0.109 - 3.102
USP1	ENSG00000162607	rs10789121	0.36754	0.661492	0.529703	20	0.990563273569302	0.78	0.455 - 1.338
PEA15	ENSG00000162734	rs10797062	0.51379	0.203529	0.353101	20	0.994807428135335	1.078	0.861 - 1.35
PEX19	ENSG00000162735	rs17370037	0.242265	0.201014	0.342711	14	0.986359946337537	0.799	0.548 - 1.164
ATF3	ENSG00000162772	rs3795837	0.65374	0.969079	0.502178	20	0.994807428135335	1.17	0.59 - 2.32
IL24	ENSG00000162892	rs291107	0.00598655	0.011603	0.5062	20	0.986359946337537	0.516	0.321 - 0.827
DPY30	ENSG00000162961	rs13428933	0.487693	0.487693	0.928578	20	0.994807428135335	1.597	0.426 - 5.996
PMVK	ENSG00000163344	rs2335408	0.506008	0.910822	0.87348	20	0.994807428135335	0.853	0.534 - 1.363
IGFBP7	ENSG00000163453	rs2271808	0.803449	0.941659	0.966038	20	0.995313194544149	0.958	0.684 - 1.342
NUAK2	ENSG00000163545	rs61823093	0.207145	0.788997	0.828085	20	0.986359946337537	0.856	0.672 - 1.09
IFI16	ENSG00000163565	rs1057027	0.966129	0.515275	0.0579838	20	0.997231658733969	0.992	0.681 - 1.445
CXCL1	ENSG00000163739	rs2071425	0.242505	0.764038	0.540755	13	0.986359946337537	1.253	0.858 - 1.831
HMGB2	ENSG00000164104	rs7656222	0.665644	0.665644	0.157505	20	0.994807428135335	0.857	0.426 - 1.725
MAD2L1	ENSG00000164109	rs142741206	0.603742	0.876621	0.699797	20	0.994807428135335	0.943	0.754 - 1.179
ANXA5	ENSG00000164111	rs28454132	0.167979	0.607191	0.372353	20	0.986359946337537	1.075	0.97 - 1.192
TLR3	ENSG00000164342	rs7663027	0.933464	0.914451	0.336046	20	0.996475020662327	0.979	0.599 - 1.602
FOXQ1	ENSG00000164379	rs2459596	0.988118	0.989852	0.731319	5	0.998916774954259	0.998	0.731 - 1.361
RPS14	ENSG00000164587	rs12654827	0.348447	0.0700818	0.361798	20	0.990563273569302	1.174	0.839 - 1.643
PTTG1	ENSG00000164611	rs3811999	0.355462	0.53071	0.655774	20	0.990563273569302	0.788	0.475 - 1.307
CTSB	ENSG00000164733	rs1296022	0.209645	0.407435	0.224163	20	0.986359946337537	1.138	0.93 - 1.393
RAD21	ENSG00000164754	rs1374296	0.264727	0.326909	0.37008	20	0.987608151791989	1.08	0.944 - 1.236
FASTK	ENSG00000164896	rs34308016	0.0638179	0.0949069	0.093762	20	0.986359946337537	2.163	0.957 - 4.891
YWHAZ	ENSG00000164924	rs964917	0.0519225	0.0412401	0.316558	20	0.986359946337537	0.74	0.547 - 1.003
TP53INP1	ENSG00000164938	rs10956933	0.860866	0.662202	0.517175	20	0.996475020662327	1.024	0.784 - 1.339
SYK	ENSG00000165025	rs772407	0.267359	0.285139	0.113493	20	0.987608151791989	1.089	0.937 - 1.265
FXN	ENSG00000165060	rs58256061	0.321865	0.514093	0.0664455	20	0.990146	0.454	0.095 - 2.165
WRN	ENSG00000165392	rs4733225	0.513071	0.834042	0.94724	20	0.994807428135335	0.904	0.667 - 1.225
NUDT5	ENSG00000165609	rs11257655	0.669596	0.712181	0.167432	20	0.994807428135335	1.044	0.856 - 1.273
BMS1	ENSG00000165733	rs73254226	0.596205	0.0726321	0.931781	20	0.994807428135335	1.207	0.602 - 2.418
STK32C	ENSG00000165752	rs111715625	0.228118	0.341544	0.174769	20	0.986359946337537	1.106	0.939 - 1.303
UBTD1	ENSG00000165886	rs11189254	0.0577117	0.108943	0.517343	20	0.986359946337537	2.448	0.971 - 6.171
HTRA1	ENSG00000166033	rs3019484	0.924371	0.326595	0.710623	20	0.996475020662327	0.986	0.729 - 1.332
BRD7	ENSG00000166164	rs11644386	0.16225	0.819817	0.205825	20	0.986359946337537	1.089	0.966 - 1.228
CKB	ENSG00000166165	rs10149470	0.709918	0.87051	0.315495	20	0.994807428135335	0.941	0.684 - 1.295
ALKBH3	ENSG00000166199	rs4755217	0.367382	0.538528	0.104513	20	0.990563273569302	0.849	0.594 - 1.212
ILK	ENSG00000166333	rs79548722	0.540625	0.667875	0.55877	15	0.994807428135335	0.758	0.312 - 1.843
TPP1	ENSG00000166340	rs7487	0.0949899	0.549178	0.578604	20	0.986359946337537	1.181	0.971 - 1.436
WEE1	ENSG00000166483	rs72855506	0.453336	0.0591834	0.00438314	20	0.994807428135335	0.874	0.615 - 1.242
NDST2	ENSG00000166507	rs11000785	0.336284	0.408981	0.137704	20	0.990563273569302	0.884	0.688 - 1.136
MCM7	ENSG00000166508	rs139906290	0.748692	0.505324	0.597444	20	0.994807428135335	1.048	0.787 - 1.394
PPIB	ENSG00000166794	rs895885	0.408528	0.408528	0.67547	20	0.993951741809291	1.98	0.392 - 10.006
PLK1	ENSG00000166851	rs35586	0.00996977	0.0169535	0.408565	20	0.986359946337537	1.72	1.139 - 2.599
STAT6	ENSG00000166888	rs4559	0.820638	0.557604	0.581628	20	0.995313194544149	1.016	0.883 - 1.17
YWHAB	ENSG00000166913	rs2239535	0.238215	0.291868	0.726676	20	0.986359946337537	0.673	0.349 - 1.299
SMAD3	ENSG00000166949	rs10163040	0.580203	0.898063	0.453041	20	0.994807428135335	1.144	0.71 - 1.843
AKTIP	ENSG00000166971	rs8049033	0.624632	0.408379	0.737936	20	0.994807428135335	0.964	0.834 - 1.115
ENDOG	ENSG00000167136	rs2805103	0.523585	0.46298	0.40717	20	0.994807428135335	1.047	0.909 - 1.206
FBXO22	ENSG00000167196	rs57737646	0.510927	0.510927	0.557796	20	0.994807428135335	0.785	0.382 - 1.615
STIM1	ENSG00000167323	rs4414209	0.132361	0.557093	0.136194	20	0.986359946337537	1.445	0.895 - 2.335
RRM1	ENSG00000167325	rs12806698	0.70438	0.315727	0.115197	20	0.994807428135335	0.965	0.805 - 1.158
AXL	ENSG00000167601	rs1709138	0.0947684	0.203085	0.747718	20	0.986359946337537	1.555	0.926 - 2.61
DDIT4	ENSG00000168209	rs12778560	0.131557	0.287397	0.565582	20	0.986359946337537	2.102	0.8 - 5.521
RBPJ	ENSG00000168214	rs2270225	0.299088	0.0520546	0.635363	20	0.990146	0.869	0.666 - 1.133
ING5	ENSG00000168395	rs6437282	0.635022	0.386275	0.860142	20	0.994807428135335	0.962	0.819 - 1.129
ING2	ENSG00000168556	rs62358469	0.658622	0.395351	0.231837	20	0.994807428135335	0.9	0.563 - 1.438
CDKN2AIP	ENSG00000168564	rs6842529	0.672197	0.347423	0.42605	20	0.994807428135335	1.128	0.645 - 1.972
STAT3	ENSG00000168610	rs1053004	0.744774	0.142783	0.151645	20	0.994807428135335	0.919	0.553 - 1.527
MAP2K1	ENSG00000169032	rs11637949	0.62413	0.749992	0.0196387	20	0.994807428135335	1.103	0.746 - 1.631
CPT1C	ENSG00000169169	rs721885	0.51471	0.33654	0.550686	20	0.994807428135335	1.224	0.666 - 2.251
PTK2	ENSG00000169398	rs10088133	0.349273	0.404193	0.569363	20	0.990563273569302	1.222	0.803 - 1.857
FASN	ENSG00000169710	rs35038106	0.157093	0.816308	0.587572	20	0.986359946337537	1.137	0.952 - 1.357
FOS	ENSG00000170345	rs7149592	0.523188	0.460851	0.283701	14	0.994807428135335	0.639	0.162 - 2.525
SMAD1	ENSG00000170365	rs13110416	0.967031	0.758236	0.506742	20	0.997231658733969	0.984	0.463 - 2.094
CDCA4	ENSG00000170779	rs10144833	0.583809	0.280826	0.895799	20	0.994807428135335	1.096	0.79 - 1.519
RPS9	ENSG00000170889	rs17305311	0.925917	0.80963	0.155938	20	0.996475020662327	0.996	0.909 - 1.091
JUNB	ENSG00000171223	rs4804732	0.866951	0.866951	0.838026	20	0.996475020662327	1.113	0.319 - 3.875
HOPX	ENSG00000171476	rs4864602	0.524387	0.901126	0.540797	20	0.994807428135335	0.877	0.584 - 1.315
LPAR3	ENSG00000171517	rs12041151	0.489525	0.971711	0.74825	20	0.994807428135335	0.915	0.71 - 1.178
BCL2L1	ENSG00000171552	rs6088962	0.206632	0.206632	0.491345	20	0.986359946337537	2.073	0.669 - 6.423
ATF7IP	ENSG00000171681	rs7299037	0.444173	0.830348	0.713104	20	0.994807428135335	1.326	0.644 - 2.731
HDAC3	ENSG00000171720	rs1421896	0.129417	0.129417	0.683504	20	0.986359946337537	1.55	0.88 - 2.73
BCL2	ENSG00000171791	rs11152375	0.147564	0.283195	0.382499	20	0.986359946337537	2.681	0.706 - 10.188
KNDC1	ENSG00000171798	rs11595788	0.117635	0.574383	0.239592	20	0.986359946337537	1.226	0.95 - 1.582
PTEN	ENSG00000171862	rs2785080	0.135915	0.460769	0.501329	20	0.986359946337537	0.588	0.293 - 1.182
ZNF217	ENSG00000171940	rs73139986	0.526305	0.195617	0.108639	17	0.994807428135335	1.103	0.815 - 1.493
EIF2AK3	ENSG00000172071	rs867529	0.322685	0.0430572	0.181055	20	0.990146	1.522	0.662 - 3.5
MOB3A	ENSG00000172081	rs72981482	0.687664	0.687664	0.239901	20	0.994807428135335	0.83	0.335 - 2.059
CEBPB	ENSG00000172216	rs1889236	0.818664	0.720254	0.883435	20	0.995313194544149	0.938	0.543 - 1.62
MUS81	ENSG00000172732	rs538394	0.456107	0.266899	0.183755	20	0.994807428135335	0.861	0.581 - 1.277
KAT5	ENSG00000172977	rs502468	0.237072	0.237072	0.289585	20	0.986359946337537	2.102	0.614 - 7.2
RELA	ENSG00000173039	rs4645917	0.634933	0.634933	0.479276	20	0.994807428135335	0.736	0.207 - 2.612
ADCK5	ENSG00000173137	rs35817095	0.479267	0.479267	0.80729	20	0.994807428135335	1.14	0.793 - 1.64
STAT5B	ENSG00000173757	rs185478092	0.268389	0.268389	0.424928	20	0.987608151791989	1.577	0.704 - 3.536
CD34	ENSG00000174059	rs7572	0.680364	0.343218	0.298347	20	0.994807428135335	1.172	0.551 - 2.493
TLR10	ENSG00000174123	rs11096956	0.911582	0.985501	0.702635	20	0.996475020662327	1.033	0.583 - 1.832
HRAS	ENSG00000174775	rs1870726	0.0127958	0.245397	0.417123	20	0.986359946337537	1.387	1.072 - 1.793
UBE2C	ENSG00000175063	rs11907512	0.262575	0.262575	0.579005	20	0.987608151791989	1.698	0.672 - 4.287
TMEM9B	ENSG00000175348	rs75146099	0.0424011	0.23899	0.285051	20	0.986359946337537	0.821	0.679 - 0.993
SMAD2	ENSG00000175387	rs948602	0.196202	0.196202	0.420369	20	0.986359946337537	0.696	0.402 - 1.206
SFN	ENSG00000175793	rs11247599	0.462749	0.551069	0.149241	20	0.994807428135335	0.761	0.367 - 1.579
SPHK1	ENSG00000176170	rs445683	0.770591	0.382674	0.428712	20	0.994807428135335	1.031	0.838 - 1.268
CDK5R1	ENSG00000176749	rs62065493	0.8823	0.654395	0.303106	20	0.996475020662327	1.008	0.906 - 1.122
TYMS	ENSG00000176890	rs2853543	0.26315	0.11968	0.225545	20	0.987608151791989	1.343	0.801 - 2.251
ACER2	ENSG00000177076	rs188257422	0.874472	0.965302	0.460706	4	0.996475020662327	1.055	0.542 - 2.054
TOP3A	ENSG00000177302	rs4925159	0.814236	0.855825	0.724074	20	0.995313194544149	0.958	0.673 - 1.365
CAVIN1	ENSG00000177469	rs72823023	0.215622	0.343899	0.167456	20	0.986359946337537	0.625	0.298 - 1.315
JUN	ENSG00000177606	rs2716140	0.0190265	0.366834	0.970692	20	0.986359946337537	0.694	0.512 - 0.942
UBE2N	ENSG00000177889	rs10777512	0.221886	0.221886	0.661604	20	0.986359946337537	1.962	0.665 - 5.786
CD28	ENSG00000178562	rs12614091	0.33095	0.177684	0.559182	20	0.990554585356068	1.388	0.717 - 2.689
MAF	ENSG00000178573	rs30413	0.886174	0.918768	0.732939	20	0.996475020662327	1.051	0.533 - 2.07
SUZ12	ENSG00000178691	rs12941700	0.227407	0.227407	0.994185	20	0.986359946337537	0.466	0.135 - 1.611
AURKB	ENSG00000178999	rs12603646	0.532069	0.723645	0.0896631	20	0.994807428135335	1.104	0.81 - 1.505
ALOX15B	ENSG00000179593	rs150460215	0.723857	0.572506	0.70521	20	0.994807428135335	0.896	0.489 - 1.644
RCC1	ENSG00000180198	rs74841008	0.229029	0.0351388	0.251937	5	0.986359946337537	1.178	0.902 - 1.539
CXCR2	ENSG00000180871	rs4674259	0.734101	0.0816121	0.59105	20	0.994807428135335	0.957	0.741 - 1.235
OXTR	ENSG00000180914	rs171029	0.465962	0.868474	0.775938	20	0.994807428135335	0.707	0.278 - 1.796
NQO1	ENSG00000181019	rs2917667	0.00694087	0.160694	0.794788	20	0.986359946337537	0.663	0.492 - 0.894
RUVBL2	ENSG00000183207	rs3810176	0.306247	0.273417	0.211915	20	0.990146	0.834	0.589 - 1.181
TBK1	ENSG00000183735	rs60358746	0.533373	0.417548	0.830863	20	0.994807428135335	1.102	0.812 - 1.494
CHEK2	ENSG00000183765	rs9620808	0.91229	0.91229	0.975817	20	0.996475020662327	1.062	0.365 - 3.09
LIN9	ENSG00000183814	rs10799347	0.519537	0.92497	0.504606	20	0.994807428135335	1.257	0.626 - 2.524
KCNJ12	ENSG00000184185	rs2305871	0.420285	0.752624	0.353401	18	0.994807428135335	0.876	0.636 - 1.208
PRKD1	ENSG00000184304	rs11847351	0.564181	0.352911	0.378964	20	0.994807428135335	1.066	0.858 - 1.326
CDCA2	ENSG00000184661	rs11775241	0.721341	0.721341	0.66285	20	0.994807428135335	0.836	0.313 - 2.233
SUMO3	ENSG00000184900	rs13051895	0.265822	0.725125	0.815363	20	0.987608151791989	1.308	0.815 - 2.097
HSF1	ENSG00000185122	rs3757976	0.395587	0.395587	0.916111	20	0.990563273569302	0.716	0.331 - 1.549
SOCS1	ENSG00000185338	rs2021511	0.46847	0.726415	0.0654174	20	0.994807428135335	0.702	0.269 - 1.829
ATP6V0A2	ENSG00000185344	rs11609591	0.5389	0.611363	0.549772	20	0.994807428135335	0.821	0.438 - 1.54
IRF7	ENSG00000185507	rs12360820	0.796535	0.143051	0.830139	20	0.995313194544149	1.052	0.714 - 1.552
SP1	ENSG00000185591	rs10876447	0.572608	0.590747	0.708997	20	0.994807428135335	0.935	0.742 - 1.18
MRTFB	ENSG00000186260	rs28662214	0.778526	0.896341	0.557588	20	0.994807428135335	1.122	0.502 - 2.511
EPOR	ENSG00000187266	rs651774	0.272579	0.0970771	0.627808	20	0.987608151791989	1.17	0.884 - 1.551
MCRS1	ENSG00000187778	rs80312011	0.174932	0.174932	0.854759	20	0.986359946337537	0.334	0.068 - 1.629
NBR1	ENSG00000188554	rs1824889	0.70199	0.9008	0.0031241	20	0.994807428135335	0.917	0.59 - 1.427
SUMO2	ENSG00000188612	rs12946898	0.24818	0.519557	0.381322	20	0.987608151791989	1.261	0.851 - 1.869
LRRK2	ENSG00000188906	rs4363681	0.490154	0.150446	0.77819	20	0.994807428135335	1.074	0.877 - 1.315
JPT1	ENSG00000189159	rs58025213	0.35598	0.540803	0.510771	20	0.990563273569302	1.364	0.705 - 2.639
LIN54	ENSG00000189308	rs13151495	0.902036	0.92302	0.819114	20	0.996475020662327	1.029	0.652 - 1.624
HMGB1	ENSG00000189403	rs7986681	0.39298	0.39298	0.54437	20	0.990563273569302	0.647	0.239 - 1.755
STK40	ENSG00000196182	rs10908300	0.840262	0.840262	0.571239	11	0.995549249462537	0.883	0.265 - 2.95
SUPT5H	ENSG00000196235	rs1130180	0.701772	0.313374	0.366789	20	0.994807428135335	1.105	0.664 - 1.838
TRRAP	ENSG00000196367	rs62472014	0.343363	0.579685	0.965074	10	0.990563273569302	1.33	0.737 - 2.401
PTPN1	ENSG00000196396	rs117426663	0.811999	0.522749	0.445991	20	0.995313194544149	1.032	0.794 - 1.341
SIAH1	ENSG00000196470	rs8053839	0.398043	0.850253	0.511777	20	0.990563273569302	0.775	0.429 - 1.4
MRTFA	ENSG00000196588	rs5758007	0.554259	0.821609	0.232073	20	0.994807428135335	0.812	0.407 - 1.621
NF1	ENSG00000196712	rs12943365	0.0154239	0.260484	0.630572	20	0.986359946337537	0.675	0.492 - 0.928
SRC	ENSG00000197122	rs6017938	0.872092	0.00491592	0.0153697	20	0.996475020662327	1.084	0.404 - 2.908
MAP3K5	ENSG00000197442	rs6899530	0.946107	0.626078	0.714193	20	0.996475020662327	1.005	0.868 - 1.164
HNRNPAB	ENSG00000197451	rs2961675	0.486734	0.59033	0.667873	20	0.994807428135335	1.125	0.808 - 1.567
ATG7	ENSG00000197548	rs6442241	0.997453	0.938753	0.246522	20	0.999717108764377	1.001	0.726 - 1.378
SERPINB2	ENSG00000197632	rs6567401	0.131259	0.387173	0.586777	20	0.986359946337537	0.753	0.52 - 1.089
DPP4	ENSG00000197635	rs13015258	0.384766	0.795287	0.0585529	20	0.990563273569302	0.784	0.453 - 1.357
S100A6	ENSG00000197956	rs2480695	0.652668	0.652668	0.869928	20	0.994807428135335	1.194	0.552 - 2.58
IRAK4	ENSG00000198001	rs4251473	0.325887	0.945766	0.829373	20	0.990146	0.819	0.55 - 1.22
ENTPD7	ENSG00000198018	rs10883407	0.271154	0.271154	0.644011	19	0.987608151791989	1.947	0.594 - 6.382
GRK6	ENSG00000198055	rs2630765	0.398106	0.371935	0.562932	10	0.990563273569302	1.614	0.532 - 4.901
MARCHF5	ENSG00000198060	rs10882043	0.15785	0.562423	0.587844	20	0.986359946337537	1.364	0.887 - 2.099
LPAR1	ENSG00000198121	rs10980797	0.389212	0.528696	0.898074	20	0.990563273569302	1.044	0.947 - 1.151
ASPH	ENSG00000198363	rs7014115	0.100445	0.530575	0.0839782	20	0.986359946337537	1.22	0.962 - 1.548
ITSN2	ENSG00000198399	rs13033241	0.219257	0.637646	0.421842	12	0.986359946337537	0.546	0.208 - 1.434
BAZ1A	ENSG00000198604	rs8004518	0.0607485	0.239148	0.100385	20	0.986359946337537	1.896	0.972 - 3.702
PAPSS2	ENSG00000198682	rs1555434	0.936622	0.763293	0.86238	20	0.996475020662327	1.012	0.754 - 1.359
MTOR	ENSG00000198793	rs4845985	0.332597	0.664859	0.225169	20	0.990563273569302	0.856	0.625 - 1.173
PRMT6	ENSG00000198890	rs1623927	0.226198	0.548274	0.962424	20	0.986359946337537	1.07	0.959 - 1.195
BMPR2	ENSG00000204217	rs6435149	0.489317	0.114285	0.491575	20	0.994807428135335	0.916	0.713 - 1.176
EHMT2	ENSG00000204371	rs3020644	0.63535	0.532746	0.340872	20	0.994807428135335	0.824	0.371 - 1.832
LAYN	ENSG00000204381	rs117895420	0.370735	0.370735	0.506638	12	0.990563273569302	0.725	0.358 - 1.467
POU5F1	ENSG00000204531	rs35303934	0.965421	0.735996	0.220566	20	0.997231658733969	0.997	0.888 - 1.12
LIN52	ENSG00000205659	rs11622838	0.381866	0.436654	0.916055	20	0.990563273569302	0.895	0.699 - 1.147
SELENOH	ENSG00000211450	rs146495437	0.5736	0.5736	NA	NA	0.994807428135335	1.214	0.618 - 2.386
ACKR1	ENSG00000213088	rs12075	0.255876	0.0938232	0.0917027	20	0.987608151791989	0.863	0.67 - 1.112
NRAS	ENSG00000213281	rs747937	0.760966	0.760966	0.0368067	15	0.994807428135335	0.795	0.181 - 3.496
CHUK	ENSG00000213341	rs148211064	0.160919	0.428428	0.486039	15	0.986359946337537	1.555	0.839 - 2.882
DDAH2	ENSG00000213722	rs9267576	0.371731	0.937519	0.594607	20	0.990563273569302	1.108	0.885 - 1.387
FIS1	ENSG00000214253	rs114756165	0.985714	0.853818	0.200624	20	0.998916774954259	1.001	0.852 - 1.177
PHB2	ENSG00000215021	rs143319657	0.144341	0.144341	0.614916	8	0.986359946337537	0.363	0.093 - 1.416
MIF	ENSG00000240972	rs5751776	0.429123	0.690112	0.772515	20	0.994807428135335	0.871	0.618 - 1.227
PINX1	ENSG00000254093	rs117263379	0.412205	0.412205	0.585683	20	0.994626781255067	1.534	0.552 - 4.263
EID3	ENSG00000255150	rs11111979	0.330049	0.800947	0.74684	20	0.990146	0.794	0.498 - 1.264
FNTB	ENSG00000257365	rs12434868	0.197752	0.652883	0.74061	20	0.986359946337537	1.115	0.945 - 1.315
CUX1	ENSG00000257923	rs803091	0.489145	0.409532	0.595883	20	0.994807428135335	0.824	0.475 - 1.427
ITGB3	ENSG00000259207	rs7210182	0.4532	0.976406	0.500612	20	0.994807428135335	1.204	0.741 - 1.955

## Sheet: Table S10
Tables S10. mQTLs-GWAS Validation Results: mQTLs SMR Analysis by GCST90301704 Cohort
SYMBOL	topSNP	p_SMR	p_SMR_multi	p_HEIDI	nsnp_HEIDI	fdr_SMR	OR_SMR	95% CI_SMR
SFRP1	rs72643819	0.442025	0.442025	0.995036	12	0.995280292684718	1.149	0.806 - 1.637
TSEN34	rs17305311	0.92592	0.788219	0.24826	12	0.999987410644148	0.99	0.796 - 1.231
ZNF174	rs185149	0.146523	0.199467	0.933035	20	0.995280292684718	0.895	0.77 - 1.04
MAEL	rs41269702	0.713783	0.713783	0.858913	20	0.998794911236755	1.071	0.744 - 1.541
LRFN1	rs7246750	0.744679	0.835176	0.380091	20	0.998794911236755	0.968	0.799 - 1.174
RWDD2B	rs1571680	0.430287	0.115925	0.186755	20	0.995280292684718	0.918	0.741 - 1.136
COL6A3	rs34387889	0.3917	0.3917	0.986289	20	0.995280292684718	1.154	0.831 - 1.603
CSGALNACT1	rs73218626	0.667968	0.498331	0.334315	20	0.998261602417614	1.021	0.929 - 1.123
C8orf31	rs11136299	0.63982	0.63982	0.114014	15	0.998261602417614	1.044	0.871 - 1.251
AK095438	rs4846117	0.779117	0.46089	0.512312	20	0.998794911236755	0.956	0.699 - 1.308
PRSS30P	rs11862984	0.208356	0.142338	0.435322	20	0.995280292684718	1.125	0.937 - 1.35
[truncated: 89,314 more rows]

[truncated: 3 more sheets: Table S11, Table S12, Table S13]
